# Supplementary material for: Berberine Reveals Anticoccidial Activity by Influencing Immune Responses in Eimeria acervulina-Infected Chickens
Source: Biomolecules. 2025 Jul 10;15(7):985. doi: 10.3390/biom15070985 (PMC12292848; doi:10.3390/biom15070985)
Supplement: Supplementary file 1 [file biomolecules-15-00985-s001.zip › Supplementary Table S1.xlsx]

## Sheet: Table S1
Supplementary Table 1. Composition of basal diets fed to broiler experiments.
Ingredient (%)	NC	EA	EA-BBR
Crude protein	20	20	20
Crude fat	4	4	4
Calcium	0.75	0.75	0.75
Phosphorus	0.7	0.7	0.7
Crude fiber	6	6	6
Crude Ash	8	8	8
Methionine + Cystine	0.75	0.75	0.75
Berberine	-	-	0.2
ME, Mcal/kg	3	3	3
NC,uninfected group; EA, E. acervulina; BBR, berberine; ME, metabolizable Energy. (-) Not included.
