# Supplementary material for: Berberine Reveals Anticoccidial Activity by Influencing Immune Responses in Eimeria acervulina-Infected Chickens
Source: Biomolecules. 2025 Jul 10;15(7):985. doi: 10.3390/biom15070985 (PMC12292848; doi:10.3390/biom15070985)
Supplement: Supplementary file 1 [file biomolecules-15-00985-s001.zip › Supplementary Table S2.xlsx]

## Sheet: Tabls S1
Supplementary Table 2. Information on raw data and read trimming
Sample name	Read Length (bp)	Total Base (bp)	GC (%)	Q20 Ratio(%)	Q30 Ratio(%)	Total reads	Forward Only surviving	Reverse Only surviving	Drop	Mapped read
NC4-1	101	5438287430	49.22	96.64	91.44	53844430	4041144	1135212	921090	48463372
NC4-2	101	4728983822	49.17	96.59	91.28	46821622	3345086	966954	775658	41722702
NC4-3	101	4718822414	49.82	96.51	91.24	46721014	3389052	1025662	837314	41760263
EA4-1	101	5125004620	49.69	96.62	91.44	50742620	3883286	1031332	867802	45706875
EA4-2	101	4832831820	49.22	96.49	91.13	47849820	3977362	910556	834518	43365228
EA4-3	101	4695978234	49.37	96.6	91.34	46494834	2476202	1036270	560616	41825177
EA+BBR4-1	101	3925156536	49.86	96.5	91.16	38862936	1977794	834382	509332	34231839
EA+BBR4-2	101	4913251454	49.12	96.49	91.09	48646054	2684024	897622	623884	43870249
EA+BBR4-3	101	5355947988	49.76	96.87	91.87	53029188	2654584	1087952	578576	47555458
NC6-1	101	5488128102	50.01	96.7	91.53	54337902	4593116	956190	937020	49292653
NC6-2	101	4502323864	49.26	96.91	91.89	44577464	2108200	932404	479850	41027140
NC6-3	101	5727606576	49.73	96.78	91.71	56708976	4301842	1069666	933446	51650273
EA6-1	101	4872707832	51.62	96.69	91.74	48244632	3728046	1040202	842852	41771652
EA6-2	101	4332655984	50.69	96.3	90.77	42897584	2381090	810038	593396	35737699
EA6-3	101	5240251074	50.49	96.55	91.29	51883674	4240156	947230	918778	41555921
EA+BBR6-1	101	5241608312	51.41	96.5	91.25	51897112	4563908	927128	958354	44867049
EA+BBR6-2	101	4870848018	49.99	96.58	91.35	48226218	3846268	929920	853438	42463773
EA+BBR6-3	101	4767989820	49.96	95.85	89.88	47207820	3505228	806948	692894	41738626
Total	1818	88778383900	898.39	1738.17	1643.4	878993900	61696388	17345668	13718818	778605949
Average	101	4.93213e+09	49.9106	96.565	91.3	4.8833e+07	3.42758e+06	963648	762157	4.32559e+07
