# Supplementary material for: Berberine Reveals Anticoccidial Activity by Influencing Immune Responses in Eimeria acervulina-Infected Chickens
Source: Biomolecules. 2025 Jul 10;15(7):985. doi: 10.3390/biom15070985 (PMC12292848; doi:10.3390/biom15070985)
Supplement: Supplementary file 1 [file biomolecules-15-00985-s001.zip › Supplementary Table S3.xlsx]

## Sheet: EA vs NC at day 4 PI
Supplementary Table 3. Differentially expressed genes at day 4 post-infection
Gene_ID	Transcript_ID	Gene_Symbol	Description	gene_biotype	Protein_ID	EA/NC. Log FC	p value	FDR
424929	XM_004943365,XM_025153644,XM_025153645,XM_025153646,XM_025153647,XM_025153648	ARMC9	armadillo repeat containing 9, transcript variant X4	protein_coding	XP_004943422.1;XP_025009412.1;XP_025009413.1;XP_025009414.1;XP_025009415.1;XP_025009416.1	3.92577	8.59521e-25	1.24699e-20
425007	XM_015291762	SI	sucrase-isomaltase	protein_coding	XP_015147248.1	-8.84777	2.96314e-21	2.14946e-17
396272	NM_207178	SLC2A2	solute carrier family 2 member 2	protein_coding	NP_997061.1	-56.4698	3.12359e-15	1.51057e-11
396489	NM_205493	GLUL	glutamate-ammonia ligase	protein_coding	NP_990824.1	-7.54326	8.69029e-14	3.15197e-10
424095	XM_421950	CPO	carboxypeptidase O	protein_coding	XP_421950.3	-16.6912	1.99183e-12	5.77949e-09
427933	XM_425505	LOC427933	sulfotransferase 6B1-like	protein_coding	XP_425505.3	-13.9158	6.61008e-12	1.36999e-08
396051	NM_205146,XM_015278761	CYP1A2	cytochrome P450, family 1, subfamily A, polypeptide 2	protein_coding	NP_990477.1;XP_015134247.1	-69.152	5.84998e-12	1.36999e-08
771974	NM_001329509	CYP4A22	cytochrome P450 family 4 subfamily A member 22	protein_coding	NP_001316438.1	-3.73061	1.01712e-11	1.84455e-08
396052	NM_205147	CYP1A1	cytochrome P450, family 1, subfamily A, polypeptide 1	protein_coding	NP_990478.1	-67.9039	1.18919e-11	1.91697e-08
427337	NM_001031435	PTGR1	prostaglandin reductase 1	protein_coding	NP_001026606.1	-4.64499	5.89775e-11	8.55645e-08
422792	NM_001012581,XM_025149693	UGDH	UDP-glucose 6-dehydrogenase	protein_coding	NP_001012599.1;XP_025005461.1	-2.34329	7.57617e-11	9.99228e-08
419438	XM_004947446,XM_025142667,XM_417596	SLC2A5	solute carrier family 2 member 5, transcript variant X3	protein_coding	XP_004947503.1;XP_024998435.1;XP_417596.4	-8.37866	3.4979e-10	3.90365e-07
101750534	XM_004939383	PRR15	proline rich 15	protein_coding	XP_004939440.1	-9.93526	3.27633e-10	3.90365e-07
107049790	XM_025145718	LOC107049790	voltage-dependent P/Q-type calcium channel subunit alpha-1A-like	protein_coding	XP_025001486.1	3.07084	4.33613e-10	4.49347e-07
421347	NM_001012874,XM_015283646,XM_015283647,XM_015283648	BPNT1	3'(2'), 5'-bisphosphate nucleotidase 1	protein_coding	NP_001012892.2;XP_015139132.1;XP_015139133.1;XP_015139134.1	-2.29029	5.82457e-10	5.63353e-07
374015	NM_204192	FABP1	fatty acid binding protein 1	protein_coding	NP_989523.1	-6.67496	6.79154e-10	6.15823e-07
396322	NM_205365	GSTT1	glutathione S-transferase theta 1	protein_coding	NP_990696.1	-4.56526	1.14356e-09	9.75928e-07
395465	NM_204718	CITED4	Cbp/p300 interacting transactivator with Glu/Asp rich carboxy-terminal domain 4	protein_coding	NP_990049.1	-2.3874	2.42714e-09	1.85331e-06
420201	NM_001199475	CHMP4C	charged multivesicular body protein 4C	protein_coding	NP_001186404.1	-2.24582	4.24689e-09	3.08069e-06
395863	NM_205011	HPGDS	hematopoietic prostaglandin D synthase	protein_coding	NP_990342.1	-2.87275	6.99057e-09	4.82948e-06
427830	XM_425404	SLC13A2	solute carrier family 13 member 2	protein_coding	XP_425404.3	-8.45534	7.64765e-09	5.04327e-06
421097	XM_025147915,XM_419181	MEP1B	meprin A subunit beta, transcript variant X2	protein_coding	XP_025003683.1;XP_419181.3	-18.9109	9.31306e-09	5.87452e-06
396536	NM_205525,XM_015297971	APOA1	apolipoprotein A1	protein_coding	NP_990856.1;XP_015153457.1	-15.3717	1.32384e-08	8.0026e-06
419194	NM_001006290	ADA	adenosine deaminase	protein_coding	NP_001006290.1	-2.82949	1.82758e-08	9.72498e-06
419498	NM_001197038	GUCA2A	guanylate cyclase activator 2A	protein_coding	NP_001183967.1	-3.67182	1.87689e-08	9.72498e-06
112531094	gene-LOC112531094	LOC112531094	.	pseudogene	.	-4.53597	1.82635e-08	9.72498e-06
425031	NM_001004412	MME	membrane metalloendopeptidase	protein_coding	NP_001004412.1	-6.73819	1.73823e-08	9.72498e-06
414338	NM_001001606	LEAP2	liver enriched antimicrobial peptide 2	protein_coding	NP_001001606.1	-14.2978	2.0189e-08	1.01001e-05
418460	XM_416669	PDZK1	PDZ domain containing 1	protein_coding	XP_416669.4	-3.93197	2.5093e-08	1.13765e-05
422709	NM_001109784	MTTP	microsomal triglyceride transfer protein	protein_coding	NP_001103254.2	-4.86006	2.48821e-08	1.13765e-05
772374	XM_001235520,XM_015281873	AGMO	alkylglycerol monooxygenase, transcript variant X1	protein_coding	XP_001235521.4;XP_015137359.1	-8.09727	2.70563e-08	1.18949e-05
107054749	XR_001469343	LOC107054749	uncharacterized LOC107054749	lncRNA	.	-10.7356	3.23521e-08	1.38048e-05
395306	NM_204605	F2	coagulation factor II, thrombin	protein_coding	NP_989936.1	-2.9215	3.65548e-08	1.51525e-05
770371	NM_001163003,XM_015295193,XR_003071055	SMIM5	small integral membrane protein 5	protein_coding	NP_001156475.1;XP_015150679.1	-5.0006	4.92365e-08	1.98423e-05
771806	XM_001234022	TM4SF4	transmembrane 4 L six family member 4	protein_coding	XP_001234023.1	-2.61912	7.1034e-08	2.712e-05
417268	NM_001305656,NM_001305657,NM_001305658,NM_001305659,NM_001305660,XM_015279516,XM_025156080,XM_025156081,XM_025156082,XM_025156083,XM_025156084	SLC31A1	solute carrier family 31 member 1	protein_coding	NP_001292585.1;NP_001292586.1;NP_001292587.1;NP_001292588.1;NP_001292589.1;XP_015135002.1;XP_025011848.1;XP_025011849.1;XP_025011850.1;XP_025011851.1;XP_025011852.1	-2.34812	7.38289e-08	2.74644e-05
419821	XM_004934912,XM_015299099,XM_015299105,XM_015299106,XM_015299107,XM_015299114,XM_015299115,XM_025143903,XM_025143904,XM_025143905,XM_025143906,XM_025143907,XM_025143908,XM_025143909,XM_025143910,XM_025143911,XM_025143912,XM_025143913,XM_025143914,XM_025143915	PLEKHA6	pleckstrin homology domain containing A6, transcript variant X17	protein_coding	XP_004934969.2;XP_015154585.1;XP_015154591.1;XP_015154592.1;XP_015154593.1;XP_015154600.1;XP_015154601.1;XP_024999671.1;XP_024999672.1;XP_024999673.1;XP_024999674.1;XP_024999675.1;XP_024999676.1;XP_024999677.1;XP_024999678.1;XP_024999679.1;XP_024999680.1;XP_024999681.1;XP_024999682.1;XP_024999683.1	2.21601	8.60798e-08	3.12211e-05
403120	NM_001001296	IFI6	interferon alpha inducible protein 6	protein_coding	NP_001001296.1	-7.48683	9.83574e-08	3.39755e-05
395496	NM_001293240,XM_015275173	SLC5A1	solute carrier family 5 member 1	protein_coding	NP_001280169.1;XP_015130659.1	-5.44305	1.01144e-07	3.41256e-05
101747446	XR_003075005,XR_003075006	LOC101747446	uncharacterized LOC101747446, transcript variant X2	lncRNA	.	-2.93888	1.05685e-07	3.48472e-05
100857309	XM_015279151	SLC38A8	solute carrier family 38 member 8	protein_coding	XP_015134637.1	-3.73273	1.27474e-07	4.10977e-05
100859733	NM_001277678	CIDEC	cell death inducing DFFA like effector c	protein_coding	NP_001264607.1	-8.68022	1.43628e-07	4.5299e-05
396221	NM_205284,XM_015286580	LDHA	lactate dehydrogenase A	protein_coding	NP_990615.1;XP_015142066.1	-2.60114	1.60314e-07	4.94858e-05
107051159	XM_025145508	LOC107051159	leucine-rich repeat extensin-like protein 3	protein_coding	XP_025001276.1	2.33641	1.76958e-07	5.34857e-05
415746	XM_015292423	GPT2	glutamic--pyruvic transaminase 2	protein_coding	XP_015147909.1	-4.62429	2.47186e-07	7.17234e-05
417567	XM_415813	SEBOX	SEBOX homeobox	protein_coding	XP_415813.4	-5.34381	2.59703e-07	7.38777e-05
414833	NM_001001752	CYP2C45	cytochrome P-450 2C45	protein_coding	NP_001001752.1	-9.41008	2.72538e-07	7.60381e-05
424822	NM_001277417	RBP2	retinol binding protein 2	protein_coding	NP_001264346.1	-4.10102	2.96252e-07	7.81458e-05
422427	XM_004940918,XM_015285390	DDX60	DExD/H-box helicase 60, transcript variant X2	protein_coding	XP_004940975.1;XP_015140876.1	-4.25905	3.03302e-07	7.85768e-05
419084	XM_015280883,XM_417276	GDPD4	glycerophosphodiester phosphodiesterase domain containing 4, transcript variant X2	protein_coding	XP_015136369.1;XP_417276.2	-4.33067	3.94573e-07	0.000100429
418100	XM_416333	PARP12	poly(ADP-ribose) polymerase family member 12	protein_coding	XP_416333.4	-2.14467	4.20377e-07	0.000105152
421003	NM_001012865,XM_015282382,XM_015282383,XM_015282384,XM_025147283,XM_025147284,XM_025147285	FAM65B	family with sequence similarity 65, member B	protein_coding	NP_001012883.1;XP_015137868.1;XP_015137869.1;XP_015137870.1;XP_025003051.1;XP_025003052.1;XP_025003053.1	2.30326	4.36515e-07	0.000107338
419951	XM_004948524,XM_004948525,XM_004948527,XM_004948528,XM_015299378,XM_015299379,XM_015299380,XM_015299381,XM_015299382,XM_015299383,XM_015299384,XM_015299385,XM_015299386,XM_015299387,XM_025144209,XM_025144210	TANC2	tetratricopeptide repeat, ankyrin repeat and coiled-coil containing 2, transcript variant X1	protein_coding	XP_004948581.2;XP_004948582.1;XP_004948584.1;XP_004948585.2;XP_015154864.1;XP_015154865.1;XP_015154866.1;XP_015154867.1;XP_015154868.1;XP_015154869.1;XP_015154870.1;XP_015154871.1;XP_015154872.1;XP_015154873.1;XP_024999977.1;XP_024999978.1	2.041	4.6019e-07	0.000111274
417401	NM_001318458	TRIM25	tripartite motif containing 25	protein_coding	NP_001305387.1	-2.16809	4.89981e-07	0.000111867
416068	XM_004944646,XM_004944647,XM_015293306	ACOX2	acyl-CoA oxidase 2, transcript variant X3	protein_coding	XP_004944703.1;XP_004944704.1;XP_015148792.1	-2.52958	4.93488e-07	0.000111867
107054880	XR_001469668,XR_001469669,XR_001469670,XR_001469671,XR_003071458,XR_003071459	LOC107054880	uncharacterized LOC107054880, transcript variant X6	lncRNA	.	-5.45116	4.91924e-07	0.000111867
422244	XM_004940676,XM_004940677,XM_015278477,XM_420232	ADGRG4	adhesion G protein-coupled receptor G4, transcript variant X3	protein_coding	XP_004940733.1;XP_004940734.1;XP_015133963.1;XP_420232.4	-5.65942	5.38177e-07	0.000120121
422133	XM_004940580,XM_015278369,XM_015278370,XM_015278371,XM_015278372,XM_015278373,XM_015278374,XM_015278375	NHSL2	NHS like 2, transcript variant X3	protein_coding	XP_004940637.1;XP_015133855.1;XP_015133856.1;XP_015133857.1;XP_015133858.1;XP_015133859.1;XP_015133860.1;XP_015133861.1	2.48514	5.63742e-07	0.000123716
101749876	XM_015291779	ARL14	ADP ribosylation factor like GTPase 14	protein_coding	XP_015147265.1	-3.35824	5.71337e-07	0.000123716
770956	XM_001234271	TMEM37	transmembrane protein 37	protein_coding	XP_001234272.1	-4.0198	6.3561e-07	0.000130299
100857694	XM_015290417	FMO5	flavin containing monooxygenase 5	protein_coding	XP_015145903.1	-4.30702	6.14228e-07	0.000130299
425467	XM_003641245	KLB	klotho beta	protein_coding	XP_003641293.3	-4.655	6.37662e-07	0.000130299
396535	NM_001044633	APOB	apolipoprotein B	protein_coding	NP_001038098.1	-8.31146	6.26637e-07	0.000130299
420191	XM_004939914,XM_418303	GDAP1	ganglioside induced differentiation associated protein 1, transcript variant X2	protein_coding	XP_004939971.1;XP_418303.3	3.80234	7.23831e-07	0.000140793
112529965	XM_025153209	LOC112529965	NADH-cytochrome b5 reductase-like	protein_coding	XP_025008977.1	2.99367	7.02506e-07	0.000140793
427807	XM_025141690,XR_003071126	ANKFN1	ankyrin repeat and fibronectin type III domain containing 1, transcript variant X1	protein_coding	XP_024997458.1	-13.1487	7.27838e-07	0.000140793
107051310	XM_025144524	LOC107051310	latent-transforming growth factor beta-binding protein 4-like	protein_coding	XP_025000292.1	2.20373	7.84259e-07	0.000147767
101750407	XM_025151838,XM_025151839,XM_025151840,XM_025151841	PLEKHS1	pleckstrin homology domain containing S1, transcript variant X1	protein_coding	XP_025007606.1;XP_025007607.1;XP_025007608.1;XP_025007609.1	-9.26986	7.78524e-07	0.000147767
423612	XM_015288033	GLUD1	glutamate dehydrogenase 1	protein_coding	XP_015143519.1	-2.17569	8.60949e-07	0.000155218
428771	XM_426327	ENPEP	glutamyl aminopeptidase	protein_coding	XP_426327.3	-4.06284	8.66603e-07	0.000155218
422678	NM_001007923	FABP2	fatty acid binding protein 2	protein_coding	NP_001007924.1	-7.23038	8.42407e-07	0.000155218
100857298	XM_003642817,XM_004948631	G6PC	glucose-6-phosphatase catalytic subunit, transcript variant X1	protein_coding	XP_003642865.1;XP_004948688.1	-10.7365	8.60179e-07	0.000155218
417615	NM_001006223,XM_015295773,XM_015295774	ALDH3A2	aldehyde dehydrogenase 3 family member A2	protein_coding	NP_001006223.1;XP_015151259.2;XP_015151260.2	-2.60258	8.93243e-07	0.000157366
107055163	XR_001470174	LOC107055163	uncharacterized LOC107055163	lncRNA	.	-12.6263	9.0029e-07	0.000157366
102723171	NR_110376	RN7SL1	RNA, 7SL, cytoplasmic 1	SRP_RNA	.	4.37945	9.39259e-07	0.000162223
772196	NM_001271939	PGRMC1	progesterone receptor membrane component 1	protein_coding	NP_001258868.1	-2.45688	1.0381e-06	0.000177186
423698	XM_421579	HKDC1	hexokinase domain containing 1	protein_coding	XP_421579.2	-3.6121	1.07035e-06	0.000180566
423678	XM_004941992,XM_015278702,XM_015278703,XM_421557	PAPSS2	3'-phosphoadenosine 5'-phosphosulfate synthase 2, transcript variant X1	protein_coding	XP_004942049.1;XP_015134188.1;XP_015134189.1;XP_421557.3	-4.10662	1.10874e-06	0.000184892
423685	NM_001277337,XM_015278680	PBLD	phenazine biosynthesis like protein domain containing	protein_coding	NP_001264266.1;XP_015134166.1	-2.71896	1.13335e-06	0.000186849
101750052	XM_025152659	LOC101750052	UDP-glucuronosyltransferase 1-5-like	protein_coding	XP_025008427.1	-4.04185	1.15675e-06	0.000188563
423343	XM_015287669	ENTPD5	ectonucleoside triphosphate diphosphohydrolase 5	protein_coding	XP_015143155.2	-3.02571	1.22097e-06	0.000195599
431254	XM_004947610,XM_428808	NKX6-3	NK6 homeobox 3, transcript variant X1	protein_coding	XP_004947667.1;XP_428808.2	-5.7808	1.22687e-06	0.000195599
423091	XM_003641321,XM_015286681	TRPM5	transient receptor potential cation channel, subfamily M, member 5, transcript variant X2	protein_coding	XP_003641369.2;XP_015142167.1	-2.35647	1.26935e-06	0.000196734
396550	NM_001305200	SCP2	sterol carrier protein 2	protein_coding	NP_001292129.1	-2.53961	1.27468e-06	0.000196734
421753	NM_001321736,XM_025148740	SLC16A10	solute carrier family 16 member 10	protein_coding	NP_001308665.1;XP_025004508.1	-2.99099	1.25315e-06	0.000196734
396257	NM_205317	CA2	carbonic anhydrase 2	protein_coding	NP_990648.1	-2.57725	1.29816e-06	0.00019825
419953	NM_001167732	ACE	angiotensin I converting enzyme	protein_coding	NP_001161204.1	-5.21994	1.50071e-06	0.000226516
417435	XM_015279952,XM_015279953,XM_415687	SLC16A6	solute carrier family 16 member 6, transcript variant X2	protein_coding	XP_015135438.1;XP_015135439.1;XP_415687.2	-5.05519	1.57111e-06	0.000232588
415332	NM_001293203	SORD	sorbitol dehydrogenase	protein_coding	NP_001280132.1	-3.03981	1.88805e-06	0.000276686
107053953	XR_001467786	LOC107053953	uncharacterized LOC107053953	lncRNA	.	-20.0204	1.93719e-06	0.000281047
426928	XM_003641039	ENPP3	ectonucleotide pyrophosphatase/phosphodiesterase 3	protein_coding	XP_003641087.3	-5.6726	1.98817e-06	0.000285587
107051395	XM_025145989	LOC107051395	uncharacterized threonine-rich GPI-anchored glycoprotein PJ4664.02-like	protein_coding	XP_025001757.1	-32.6413	2.24694e-06	0.000319594
420045	NM_001277981	KRT20	keratin 20	protein_coding	NP_001264910.1	-3.04011	2.28658e-06	0.000322075
424112	XM_004942682,XM_015289549,XM_015289550,XM_025152402,XM_025152403	IDH1	isocitrate dehydrogenase (NADP(+)) 1, cytosolic, transcript variant X1	protein_coding	XP_004942739.1;XP_015145035.1;XP_015145036.1;XP_025008170.1;XP_025008171.1	-2.66448	2.38943e-06	0.000330855
100858007	XM_015288526	RP11-400G3.5	Uncharacterized protein	protein_coding	XP_015144012.1	-8.2108	2.43753e-06	0.000333619
429678	NM_001252068	SLC25A22	solute carrier family 25 (mitochondrial carrier: glutamate), member 22	protein_coding	NP_001238997.1	-2.87886	2.47154e-06	0.000335114
415820	NM_001030576	HNF4beta	hepatic nuclear factor 4 beta	protein_coding	NP_001025747.2	-3.24326	2.64928e-06	0.000350429
418414	XM_416629	LOC418414	uncharacterized LOC418414	protein_coding	XP_416629.1	-4.05129	2.65696e-06	0.000350429
770953	XM_015284572,XM_015284573,XM_015284575	DDO	D-aspartate oxidase, transcript variant X2	protein_coding	XP_015140058.1;XP_015140059.1;XP_015140061.1	-4.67162	2.622e-06	0.000350429
768659	NM_001195123	CIDEA	cell death-inducing DFFA-like effector a	protein_coding	NP_001182052.1	-3.29206	2.77737e-06	0.00036272
417030	NM_001198643	SDSL	serine dehydratase-like	protein_coding	NP_001185572.1	-4.22092	2.87056e-06	0.000368549
420728	XM_004939507,XM_004939508,XM_015281695	TRANK1	tetratricopeptide repeat and ankyrin repeat containing 1, transcript variant X2	protein_coding	XP_004939564.2;XP_004939565.1;XP_015137181.1	-2.71594	3.01816e-06	0.000383009
421013	NM_001006385,XR_003073565	CNDP2	CNDP dipeptidase 2 (metallopeptidase M20 family)	protein_coding	NP_001006385.1	-3.18079	3.09573e-06	0.000383009
422117	XM_025141794,XM_025141795,XM_420120	SLC16A5	solute carrier family 16 member 5, transcript variant X3	protein_coding	XP_024997562.1;XP_024997563.1;XP_420120.4	-4.83858	3.06259e-06	0.000383009
395780	NM_204938	APOA4	apolipoprotein A4	protein_coding	NP_990269.1	-18.5248	3.08711e-06	0.000383009
395264	NM_204577,XM_015280233	ALDH1A1	aldehyde dehydrogenase 1 family member A1	protein_coding	NP_989908.1;XP_015135719.1	-3.73992	3.52742e-06	0.000426465
414746	NM_001001616	CYP2C23a	cytochrome P450, family 2, subfamily C, polypeptide 23a	protein_coding	NP_001001616.1	-5.48195	3.50371e-06	0.000426465
423679	XM_015278704	ASAH2	N-acylsphingosine amidohydrolase 2	protein_coding	XP_015134190.1	-4.84463	3.67195e-06	0.00044027
771849	NM_001146044,XM_025142559	CDA	cytidine deaminase	protein_coding	NP_001139516.2;XP_024998327.1	-3.71571	3.94389e-06	0.000468999
424321	XM_015290194,XM_015290195,XM_015290197,XM_015290198,XR_003076061	GPD2	glycerol-3-phosphate dehydrogenase 2, transcript variant X2	protein_coding	XP_015145680.1;XP_015145681.1;XP_015145683.1;XP_015145684.1	-2.26718	4.08362e-06	0.000481668
100859519	XM_003643066,XM_004949405	NR2F1	nuclear receptor subfamily 2 group F member 1, transcript variant X2	protein_coding	XP_003643114.1;XP_004949462.1	2.30939	4.18577e-06	0.000486268
422633	NM_001011690	CL2	liver ribonuclease A	protein_coding	NP_001011690.1	-9.30024	4.22112e-06	0.000486268
107054940	XR_001469813	LOC107054940	uncharacterized LOC107054940	lncRNA	.	-10.3337	4.22317e-06	0.000486268
424904	XM_025153730	FCGBP	Fc fragment of IgG binding protein	protein_coding	XP_025009498.1	-6.79882	4.43204e-06	0.000506299
418466	XM_004938348,XM_416675	LIPI	lipase member I, transcript variant X1	protein_coding	XP_004938405.1;XP_416675.2	-3.20592	4.89693e-06	0.000550733
421079	XM_015277981,XM_025147898,XM_025147899,XM_025147900,XM_025147901,XM_025147902,XM_025147903,XM_419165	OSBPL1A	oxysterol binding protein like 1A, transcript variant X3	protein_coding	XP_015133467.1;XP_025003666.1;XP_025003667.1;XP_025003668.1;XP_025003669.1;XP_025003670.1;XP_025003671.1;XP_419165.2	-2.17096	5.47312e-06	0.000610801
422112	XM_015295461,XM_420115	OTOP3	otopetrin 3, transcript variant X2	protein_coding	XP_015150947.1;XP_420115.3	-3.30714	5.56201e-06	0.000615982
415662	NM_001318843,XM_025154154	LOC415662	C-factor-like	protein_coding	NP_001305772.1;XP_025009922.1	-2.89173	5.80018e-06	0.000637492
423723	NM_001031226	PPIF	peptidylprolyl isomerase F	protein_coding	NP_001026397.1	-2.03707	6.4821e-06	0.000707085
770691	XM_025141428	C8G	complement component 8, gamma polypeptide	protein_coding	XP_024997196.1	-3.61308	6.65187e-06	0.000720189
395976	NM_205090	GSTM2	glutathione S-transferase mu 2 (muscle)	protein_coding	NP_990421.1	-2.00899	6.87522e-06	0.000738857
421365	XM_419425,XR_001465793	FLVCR1	feline leukemia virus subgroup C cellular receptor 1, transcript variant X1	protein_coding	XP_419425.2	-2.99295	7.28527e-06	0.000777167
428847	XM_025150950,XM_426403	TMEM86A	transmembrane protein 86A, transcript variant X1	protein_coding	XP_025006718.1;XP_426403.4	-6.95499	7.36502e-06	0.00077994
407775	NM_001001192,XM_015285886,XM_015285889,XM_015285890,XM_015285891,XM_015285892,XM_025149539,XM_025149540,XM_025149541	ST3GAL5	ST3 beta-galactoside alpha-2,3-sialyltransferase 5	protein_coding	NP_001001192.1;XP_015141372.2;XP_015141375.2;XP_015141376.2;XP_015141377.2;XP_015141378.2;XP_025005307.1;XP_025005308.1;XP_025005309.1	-2.55112	7.53583e-06	0.000792245
101749384	XM_015298598,XM_015298599,XM_015298600,XM_015298601	AQP10	aquaporin 10, transcript variant X1	protein_coding	XP_015154084.1;XP_015154085.1;XP_015154086.1;XP_015154087.1	-11.2166	7.90112e-06	0.000812975
396136	NM_001293094	LCAT	lecithin-cholesterol acyltransferase	protein_coding	NP_001280023.1	2.33959	8.05359e-06	0.000813848
403121	NM_001002856,XM_015297642,XM_015297643,XM_015297644,XM_025142976	IFI27L2	interferon, alpha-inducible protein 27-like 2	protein_coding	NP_001002856.1;XP_015153128.1;XP_015153129.1;XP_015153130.1;XP_024998744.1	-2.65558	7.98491e-06	0.000813848
414798	NM_001001748	CYB5A	cytochrome b5 type A	protein_coding	NP_001001748.1	-2.71201	8.07789e-06	0.000813848
421130	NM_001031022	SDR16C5	short chain dehydrogenase/reductase family 16C, member 5	protein_coding	NP_001026193.1	-2.88737	8.31752e-06	0.000832211
420423	XM_418529	SLC22A13	solute carrier family 22 member 13	protein_coding	XP_418529.5	-8.88924	8.83948e-06	0.000872403
771069	XM_001233573,XM_004947408	LOC771069	C-factor-like, transcript variant X2	protein_coding	XP_001233574.1;XP_004947465.1	-2.61507	8.99641e-06	0.000875972
421921	XM_015284945	CMPK2	cytidine/uridine monophosphate kinase 2	protein_coding	XP_015140431.2	-4.26993	9.27401e-06	0.000896982
423896	NM_001031237	ACSL5	acyl-CoA synthetase long-chain family member 5	protein_coding	NP_001026408.1	-3.15605	9.50671e-06	0.0009134
420971	XM_419056	SLC6A19	solute carrier family 6 member 19	protein_coding	XP_419056.1	-3.42544	9.62138e-06	0.000918335
424263	XM_422110	GPD1L2	glycerol-3-phosphate dehydrogenase 1-like 2	protein_coding	XP_422110.3	-2.47081	9.96173e-06	0.000944607
415842	XM_004944319,XM_004944320,XM_025154247	DPEP1	dipeptidase 1 (renal), transcript variant X2	protein_coding	XP_004944376.2;XP_004944377.1;XP_025010015.1	-2.5067	1.03059e-05	0.000970892
107050771	XM_025142808	LOC107050771	bone morphogenetic protein 1-like	protein_coding	XP_024998576.1	2.13794	1.05382e-05	0.000986056
421447	XM_419497	EPHX1L	epoxide hydrolase 1-like	protein_coding	XP_419497.1	-2.86725	1.06933e-05	0.000986056
423705	XM_004942028,XM_421584	PLA2G12B	phospholipase A2 group XIIB, transcript variant X2	protein_coding	XP_004942085.1;XP_421584.1	-3.06957	1.13907e-05	0.00103285
415768	NM_001199133	SLC7A9	solute carrier family 7 member 9	protein_coding	NP_001186062.1	-4.59429	1.13285e-05	0.00103285
429762	XM_015301331,XM_015301332,XM_015301333	NAT8	N-acetyltransferase 8 (GCN5-related, putative), transcript variant X2	protein_coding	XP_015156817.1;XP_015156818.1;XP_015156819.1	-2.62002	1.16181e-05	0.00104693
415493	XM_004943845,XM_004943846,XM_015292048	ABHD2	abhydrolase domain containing 2, transcript variant X3	protein_coding	XP_004943902.1;XP_004943903.1;XP_015147534.1	-2.32969	1.17776e-05	0.00105475
101750594	XM_004942118	MSMB	microseminoprotein, beta-	protein_coding	XP_004942175.2	-3.31437	1.24419e-05	0.00110065
424560	XM_004936678,XM_004936679,XM_015291326,XR_001467988	TMEM125	transmembrane protein 125, transcript variant X4	protein_coding	XP_004936735.1;XP_004936736.1;XP_015146812.1	-3.26375	1.31057e-05	0.00115235
396069	NM_205160	GLRX	glutaredoxin	protein_coding	NP_990491.1	-2.40083	1.31893e-05	0.00115271
419096	XM_004938051	BCL2L14	BCL2 like 14	protein_coding	XP_004938108.2	-2.28348	1.38494e-05	0.00120316
422720	NM_001011691,XM_025149682	TLR3	toll like receptor 3	protein_coding	NP_001011691.3;XP_025005450.1	-2.07615	1.51607e-05	0.00130923
418167	XM_004937958,XM_416398	USP18	ubiquitin specific peptidase 18, transcript variant X2	protein_coding	XP_004938015.1;XP_416398.3	-4.4185	1.53456e-05	0.00131736
107054730	XR_001469292	LOC107054730	uncharacterized LOC107054730	lncRNA	.	-2.4737	1.69053e-05	0.00143428
428413	NM_001195401,XM_025147325	BAMBI	BMP and activin membrane bound inhibitor	protein_coding	NP_001182330.1;XP_025003093.1	-3.16655	1.68319e-05	0.00143428
100857724	XM_003641673	DM5L	dimethylaniline monooxygenase [N-oxide-forming] 5-like	protein_coding	XP_003641721.3	-4.0244	1.71794e-05	0.00144906
416945	XM_004934343,XM_015275447,XM_015275448,XM_015275449,XM_015275450,XM_015275451,XM_015275452,XM_015275453,XM_025155514,XM_025155515,XM_025155516	GGT1	gamma-glutamyltransferase 1, transcript variant X1	protein_coding	XP_004934400.2;XP_015130933.1;XP_015130934.1;XP_015130935.1;XP_015130936.1;XP_015130937.1;XP_015130938.1;XP_015130939.1;XP_025011282.1;XP_025011283.1;XP_025011284.1	-3.16795	1.76482e-05	0.00148
373902	NM_204113	NR1H4	nuclear receptor subfamily 1 group H member 4	protein_coding	NP_989444.1	-2.02056	1.83132e-05	0.00151822
427007	XM_424609	ANKS4B	ankyrin repeat and sterile alpha motif domain containing 4B	protein_coding	XP_424609.1	-2.74318	1.8246e-05	0.00151822
419789	XM_001233001,XM_417926	SLC37A4	solute carrier family 37 member 4, transcript variant X1	protein_coding	XP_001233002.1;XP_417926.1	-2.43116	1.84861e-05	0.00152384
416271	XM_414589	MYOZ3	myozenin 3	protein_coding	XP_414589.2	2.42555	1.89181e-05	0.00154193
424302	XM_004943009,XM_004943012,XM_004943013,XM_422147	KYNU	kynureninase, transcript variant X3	protein_coding	XP_004943066.1;XP_004943069.1;XP_004943070.1;XP_422147.2	-2.93364	1.88487e-05	0.00154193
769847	XM_001231970	GSTT1L	glutathione S-transferase theta 1-like	protein_coding	XP_001231971.4	-2.47101	1.971e-05	0.00159008
424028	XM_015289249,XM_015289250,XM_015289251,XM_015289252,XM_015289253,XM_015289254,XM_015289255,XM_015289256,XM_025152657	UGT1A1	UDP glucuronosyltransferase family 1 member A1, transcript variant X1	protein_coding	XP_015144735.1;XP_015144736.1;XP_015144737.2;XP_015144738.1;XP_015144739.1;XP_015144740.2;XP_015144741.1;XP_015144742.1;XP_025008425.1	-3.09994	1.9728e-05	0.00159008
415776	NM_001079717,XM_025154176,XM_025154177,XM_025154178	PEPD	peptidase D	protein_coding	NP_001073185.1;XP_025009944.1;XP_025009945.1;XP_025009946.1	-2.93306	2.12399e-05	0.00170248
425255	XM_423038	SPR	sepiapterin reductase (7,8-dihydrobiopterin:NADP+ oxidoreductase)	protein_coding	XP_423038.1	-2.36746	2.1852e-05	0.00174191
426811	XM_015280829,XM_015280830,XM_015280831,XM_015280832,XM_015280833,XM_015280834	TRIM36	tripartite motif containing 36, transcript variant X6	protein_coding	XP_015136315.1;XP_015136316.1;XP_015136317.1;XP_015136318.1;XP_015136319.1;XP_015136320.2	-3.32715	2.28095e-05	0.00180831
424581	NM_001277580,XM_015291002,XM_015291003	TMEM53	transmembrane protein 53	protein_coding	NP_001264509.1;XP_015146488.1;XP_015146489.1	-2.58412	2.34754e-05	0.00185098
769909	XM_001233218,XM_004939688,XM_004939689	TNFRSF11A	TNF receptor superfamily member 11a, transcript variant X3	protein_coding	XP_001233219.1;XP_004939745.2;XP_004939746.1	-2.05646	2.48169e-05	0.00194618
112532477	XM_025150890	LOC112532477	fibrinogen-like protein 1-like protein	protein_coding	XP_025006658.1	-5.42142	2.50678e-05	0.00195529
422060	NM_001277721	MEP1A	meprin A subunit alpha	protein_coding	NP_001264650.1	-10.2216	2.53191e-05	0.00196433
112532573	XR_003075496	LOC112532573	uncharacterized LOC112532573	lncRNA	.	-2.06217	2.56342e-05	0.00196773
417631	NM_001318414	GDPD1	glycerophosphodiester phosphodiesterase domain containing 1	protein_coding	NP_001305343.1	-2.88221	2.55753e-05	0.00196773
422197	NM_001007917	MPP1	membrane palmitoylated protein 1	protein_coding	NP_001007918.1	-3.16515	2.59537e-05	0.00198177
416653	XM_004945368,XM_025155397,XM_414950	FAM234A	family with sequence similarity 234 member A, transcript variant X2	protein_coding	XP_004945425.2;XP_025011165.1;XP_414950.2	-2.07991	2.62221e-05	0.00198256
107052911	XR_001465718,XR_001465719	LOC107052911	uncharacterized LOC107052911, transcript variant X2	lncRNA	.	-5.55558	2.62374e-05	0.00198256
421566	XM_004935531,XM_015284343	UNC93A	unc-93 homolog A (C. elegans), transcript variant X1	protein_coding	XP_004935588.1;XP_015139829.1	-4.20385	2.67039e-05	0.00199701
421100	NM_001012866	KLHL14	kelch like family member 14	protein_coding	NP_001012884.1	-2.33837	3.06375e-05	0.00224489
423374	NM_001277462,NM_001277469,NM_001277470,NR_102408,XM_015287396,XM_015287397	GSTZ1	glutathione S-transferase zeta 1	protein_coding	NP_001264391.1;NP_001264398.1;NP_001264399.1;XP_015142882.1;XP_015142883.1	-2.91561	3.14804e-05	0.00228359
423089	XM_421021	SLC22A18	solute carrier family 22 member 18	protein_coding	XP_421021.3	-3.39201	3.27848e-05	0.00235466
395313	NM_204609	MX1	MX dynamin like GTPase 1	protein_coding	NP_989940.1	-4.63729	3.44626e-05	0.00246297
395131	NM_204474	SLC34A2	solute carrier family 34 member 2	protein_coding	NP_989805.1	-7.95613	3.4741e-05	0.00246601
107051992	XR_001464027	LOC107051992	uncharacterized LOC107051992	lncRNA	.	-13.0329	3.48451e-05	0.00246601
423101	NM_001318434	MUC2	mucin 2, oligomeric mucus/gel-forming	protein_coding	NP_001305363.1	-2.2868	3.61495e-05	0.00254591
415320	NM_001030390	HEXA	hexosaminidase subunit alpha	protein_coding	NP_001025561.1	-2.53705	3.71633e-05	0.00257974
107050181	XM_025145663	LOC107050181	uncharacterized LOC107050181	protein_coding	XP_025001431.1	-14.8171	3.71326e-05	0.00257974
421375	NM_001031049,XM_015283666	LPGAT1	lysophosphatidylglycerol acyltransferase 1	protein_coding	NP_001026220.1;XP_015139152.1	-2.7571	3.77466e-05	0.0025859
395940	NM_001097614	DIO1	iodothyronine deiodinase 1	protein_coding	NP_001091083.1	-2.9018	3.92175e-05	0.00265873
112532700	XM_025151917	LOC112532700	deleted in malignant brain tumors 1 protein-like	protein_coding	XP_025007685.1	-2.47043	3.98543e-05	0.00268933
112531012	XM_025145856,XM_025145857	LOC112531012	mucin-3A-like, transcript variant X2	protein_coding	XP_025001624.1;XP_025001625.1	-13.8736	4.08875e-05	0.00274628
100857781	XM_025145660	PPP1R1A	protein phosphatase 1 regulatory inhibitor subunit 1A	protein_coding	XP_025001428.1	-3.41905	4.4616e-05	0.0029829
421055	XM_015282561,XM_015282562,XM_015282563,XM_015282564,XM_015282565,XM_015282566,XM_015282567,XM_015282568,XM_015282569,XM_015282570,XM_015282571,XM_015282572,XM_015282573,XM_015282574,XM_015282575,XM_015282576,XM_015282577,XM_015282578,XM_015282579,XM_015282580,XM_015282581,XM_015282582,XM_025147875,XM_025147876,XM_025147877,XM_025147878,XM_025147879,XM_025147880,XM_025147881,XM_025147882	EPB41L3	erythrocyte membrane protein band 4.1 like 3, transcript variant X8	protein_coding	XP_015138047.1;XP_015138048.1;XP_015138049.1;XP_015138050.1;XP_015138051.1;XP_015138052.1;XP_015138053.1;XP_015138054.1;XP_015138055.1;XP_015138056.1;XP_015138057.1;XP_015138058.1;XP_015138059.1;XP_015138060.1;XP_015138061.1;XP_015138062.1;XP_015138063.1;XP_015138064.1;XP_015138065.1;XP_015138066.1;XP_015138067.1;XP_015138068.1;XP_025003643.1;XP_025003644.1;XP_025003645.1;XP_025003646.1;XP_025003…	-2.50515	4.49608e-05	0.00299216
416937	NM_001030667,XM_015275320,XM_015275321,XR_001463192	DDT	D-dopachrome tautomerase	protein_coding	NP_001025838.1;XP_015130806.1;XP_015130807.1	-2.90792	4.57608e-05	0.00303149
424288	XM_015289922,XM_422133	ACMSD	aminocarboxymuconate semialdehyde decarboxylase, transcript variant X1	protein_coding	XP_015145408.1;XP_422133.2	-5.21264	4.64042e-05	0.00306014
422513	XM_015276605,XM_015276606,XM_420476	HERC4L	hect domain and RLD 4-like, transcript variant X1	protein_coding	XP_015132091.1;XP_015132092.1;XP_420476.5	-3.35948	4.75021e-05	0.00311838
421423	XM_419477	KCNK17	potassium two pore domain channel subfamily K member 17	protein_coding	XP_419477.3	-6.79922	4.77997e-05	0.00312377
426354	XM_015273266	SLC27A2	solute carrier family 27 member 2	protein_coding	XP_015128752.2	-3.81197	4.82749e-05	0.00314069
420299	XM_004940080,XM_418410	RHPN1	rhophilin Rho GTPase binding protein 1, transcript variant X1	protein_coding	XP_004940137.1;XP_418410.3	-2.46064	5.11684e-05	0.00329934
422610	NM_001031145,XM_015276269,XM_015276270	GPAT3	glycerol-3-phosphate acyltransferase 3	protein_coding	NP_001026316.1;XP_015131755.1;XP_015131756.1	-2.31144	5.34959e-05	0.00343415
418310	XM_004938145,XM_004938146,XM_004938147,XM_004938148,XM_015294273,XM_015294290,XM_015294293,XM_015294294,XM_015294300,XM_015294301,XM_416534	STYK1	serine/threonine/tyrosine kinase 1, transcript variant X9	protein_coding	XP_004938202.2;XP_004938203.2;XP_004938204.2;XP_004938205.2;XP_015149759.1;XP_015149776.1;XP_015149779.1;XP_015149780.1;XP_015149786.1;XP_015149787.1;XP_416534.4	-2.17337	5.50293e-05	0.00351702
395736	XM_004939656,XM_418946	NEDD9	neural precursor cell expressed, developmentally down-regulated 9, transcript variant X2	protein_coding	XP_004939713.1;XP_418946.4	-2.59645	5.723e-05	0.00362574
395346	NM_204635,XM_015292519	BCO1	beta-carotene 15,15'-monooxygenase 1	protein_coding	NP_989966.1;XP_015148005.1	-3.32834	5.70249e-05	0.00362574
422567	NM_001277784,XM_015276239,XM_025149634,XR_001463468	HPGD	hydroxyprostaglandin dehydrogenase 15-(NAD)	protein_coding	NP_001264713.1;XP_015131725.1;XP_025005402.1	-3.67794	5.76558e-05	0.00363683
421809	XM_015284687,XM_015284688,XM_015284689,XM_015284690,XM_025148853	BACH2	BTB domain and CNC homolog 2, transcript variant X1	protein_coding	XP_015140173.1;XP_015140174.1;XP_015140175.1;XP_015140176.1;XP_025004621.1	2.03334	5.83481e-05	0.00366457
414896	NM_001001777	GSTA3	glutathione S-transferase alpha 3	protein_coding	NP_001001777.1	-3.10999	5.87208e-05	0.00367208
421402	XM_015283834,XM_015283835,XM_419458	ABCG8	ATP binding cassette subfamily G member 8, transcript variant X3	protein_coding	XP_015139320.1;XP_015139321.1;XP_419458.4	-3.06698	5.99658e-05	0.00373383
418130	XM_416362	PKP2	plakophilin 2	protein_coding	XP_416362.5	-2.01105	6.06971e-05	0.00374721
776274	NM_001113293,XM_015272947,XM_015272948	CASP14	caspase 14, apoptosis-related cysteine peptidase	protein_coding	NP_001106764.1;XP_015128433.1;XP_015128434.1	-4.22184	6.05116e-05	0.00374721
427308	NM_001007977	ALDOB	aldolase B, fructose-bisphosphate	protein_coding	NP_001007978.1	-4.07063	6.35646e-05	0.00385856
751817	NM_001128101,NM_001128102,XM_025145314,XM_025145315,XM_025145316,XM_025145317	SLC11A2	solute carrier family 11 member 2	protein_coding	NP_001121573.1;NP_001121574.1;XP_025001082.1;XP_025001083.1;XP_025001084.1;XP_025001085.1	-4.37996	6.31676e-05	0.00385856
428650	NM_001318443	RSAD2	radical S-adenosyl methionine domain containing 2	protein_coding	NP_001305372.1	-5.81733	6.34168e-05	0.00385856
112532355	XR_003075007,XR_003075008,XR_003075009,XR_003075010,XR_003075011,XR_003075012,XR_003075013,XR_003075014,XR_003075015,XR_003075016,XR_003075017,XR_003075018	LOC112532355	uncharacterized LOC112532355, transcript variant X2	lncRNA	.	-5.63993	6.53276e-05	0.00393267
421309	XM_419374	DGAT2	diacylglycerol O-acyltransferase 2	protein_coding	XP_419374.3	-3.44951	6.88145e-05	0.00410848
419265	XM_004947281,XM_015296600,XM_417438	HELZ2	helicase with zinc finger 2, transcript variant X1	protein_coding	XP_004947338.1;XP_015152086.1;XP_417438.2	-2.46643	7.04625e-05	0.00417273
421321	XM_015283917,XM_015283918,XM_419386	EPHX1	epoxide hydrolase 1, transcript variant X2	protein_coding	XP_015139403.1;XP_015139404.1;XP_419386.2	-2.73476	7.04659e-05	0.00417273
426550	XM_015272953,XM_015272954,XM_015272959,XM_015272960,XM_015272961,XM_015272962,XM_025142861,XM_025142862,XM_025142863,XM_025142864,XM_025142866	GPAT2	glycerol-3-phosphate acyltransferase 2, mitochondrial, transcript variant X1	protein_coding	XP_015128439.1;XP_015128440.1;XP_015128445.1;XP_015128446.1;XP_015128447.1;XP_015128448.1;XP_024998629.1;XP_024998630.1;XP_024998631.1;XP_024998632.1;XP_024998634.1	2.7544	7.09247e-05	0.00418283
422285	XM_004940721,XM_004940724,XM_015278532,XM_015278533,XM_025149780,XM_025149781,XM_025149782	CLCN5	chloride voltage-gated channel 5, transcript variant X2	protein_coding	XP_004940778.3;XP_004940781.3;XP_015134018.2;XP_015134019.2;XP_025005548.1;XP_025005549.1;XP_025005550.1	-2.18181	7.37387e-05	0.00433118
429737	XM_015294930	TCN2	transcobalamin 2	protein_coding	XP_015150416.1	-2.66147	7.43012e-05	0.00434662
404747	NM_213572,XM_015295699,XM_015295700	SLC6A4	solute carrier family 6 member 4	protein_coding	NP_998737.1;XP_015151185.1;XP_015151186.1	-3.09397	7.49696e-05	0.00436811
424170	XM_003641637,XM_004942757,XM_004942758,XM_015289673,XM_015289675,XM_015289676,XM_025152622,XM_025152623	ABCB11	ATP binding cassette subfamily B member 11, transcript variant X7	protein_coding	XP_003641685.4;XP_004942814.3;XP_004942815.3;XP_015145159.2;XP_015145161.2;XP_015145162.2;XP_025008390.1;XP_025008391.1	-9.6943	7.58802e-05	0.00438593
421485	NM_001012875	SCCPDH	saccharopine dehydrogenase (putative)	protein_coding	NP_001012893.1	-2.21674	7.84674e-05	0.00451748
423800	XM_004942154,XM_004942155,XM_015288857	SLC35G1	solute carrier family 35 member G1, transcript variant X2	protein_coding	XP_004942211.2;XP_004942212.2;XP_015144343.1	-2.19	8.23053e-05	0.00471657
423206	XM_004941613,XM_015287143,XM_421130	SPINT1	serine peptidase inhibitor, Kunitz type 1, transcript variant X2	protein_coding	XP_004941670.1;XP_015142629.1;XP_421130.4	-2.42844	8.25758e-05	0.00471657
424523	XM_422360	CLCA1	chloride channel accessory 1	protein_coding	XP_422360.3	-8.03238	9.13646e-05	0.00509815
416065	XM_015293307,XM_015293308,XM_015293309,XM_015293310,XM_015293311,XM_025154630,XR_003077407,XR_003077408	PXK	PX domain containing serine/threonine kinase like, transcript variant X3	protein_coding	XP_015148793.1;XP_015148794.1;XP_015148795.1;XP_015148796.1;XP_015148797.1;XP_025010398.1	-2.08225	9.2728e-05	0.00513473
395283	NM_204591,XM_015278184	TRAIL-LIKE	TNF-related apoptosis inducing ligand-like	protein_coding	NP_989922.1;XP_015133670.1	-2.22247	9.44483e-05	0.00519036
421740	NM_001278004	SOT3A1L	sulfotransferase family 3A, member 1-like	protein_coding	NP_001264933.1	-2.97961	9.83239e-05	0.00538295
419634	XM_004947769,XM_004947770,XM_004947771,XM_015297808,XM_025143109,XM_417781	KIAA0319L	KIAA0319 like, transcript variant X3	protein_coding	XP_004947826.1;XP_004947827.1;XP_004947828.1;XP_015153294.1;XP_024998877.1;XP_417781.4	-2.68825	0.000100112	0.00546026
395404	NM_001277408	FETUB	fetuin B	protein_coding	NP_001264337.1	-6.11874	0.000107628	0.00581125
419218	XM_015296679	ZNFX1	zinc finger NFX1-type containing 1	protein_coding	XP_015152165.1	-2.5062	0.000108621	0.00583655
100857587	XM_004943729,XM_015278951	DAPK2	death associated protein kinase 2, transcript variant X2	protein_coding	XP_004943786.1;XP_015134437.1	-2.07897	0.000109397	0.00585658
428661	NM_001031528	SELENOI	selenoprotein I	protein_coding	NP_001026699.2	-2.51449	0.000111104	0.00590436
107053873	XR_001467617	LOC107053873	uncharacterized LOC107053873	lncRNA	.	-4.49768	0.000112337	0.0059481
423984	NM_001012913,XM_015289163	SLC40A1	solute carrier family 40 member 1	protein_coding	NP_001012931.1;XP_015144649.1	-2.33653	0.00011401	0.00599298
417520	NM_001195796,XM_015295712,XM_015295713,XM_015295714,XM_015295715,XM_015295717,XM_015295718,XM_015295719,XM_025141942,XM_025141943,XM_025141944,XM_025141945,XM_025141946	POR	cytochrome p450 oxidoreductase	protein_coding	NP_001182725.1;XP_015151198.1;XP_015151199.1;XP_015151200.1;XP_015151201.1;XP_015151203.1;XP_015151204.1;XP_015151205.1;XP_024997710.1;XP_024997711.1;XP_024997712.1;XP_024997713.1;XP_024997714.1	-2.53779	0.000113929	0.00599298
107055299	XM_015299545	TCAP	titin-cap	protein_coding	XP_015155031.1	-7.9515	0.000115802	0.00606519
414832	NM_001001751	CYP3A5	cytochrome P450 family 3 subfamily A member 5	protein_coding	NP_001001751.1	-5.19717	0.000120784	0.00628074
100858092	XM_003640787	SLC6A18	solute carrier family 6 member 18	protein_coding	XP_003640835.1	-6.03554	0.000120543	0.00628074
769013	NM_001252280,XM_015297553,XR_001469883,XR_001469884	SMPDL3B	sphingomyelin phosphodiesterase acid like 3B	protein_coding	NP_001239209.1;XP_015153039.1	-2.66303	0.000129248	0.00662591
424185	NM_001193638	IFIH1	interferon induced with helicase C domain 1	protein_coding	NP_001180567.1	-2.18149	0.000131332	0.00670905
427352	XM_424930	SLC1A1	solute carrier family 1 member 1	protein_coding	XP_424930.4	-2.96703	0.000134322	0.0068138
101751836	XM_004947482	RNF186	ring finger protein 186	protein_coding	XP_004947539.2	-2.8132	0.000139498	0.00701421
107054979	XM_015297466,XM_015297471,XM_015297479,XM_015297484,XM_015297489,XM_015297495,XM_015297498,XM_025144230,XM_025144237,XM_025144239	HHLA2	HERV-H LTR-associating 2, transcript variant X10	protein_coding	XP_015152952.1;XP_015152957.1;XP_015152965.1;XP_015152970.1;XP_015152975.1;XP_015152981.1;XP_015152984.1;XP_024999998.1;XP_025000005.1;XP_025000007.1	-2.94244	0.000139723	0.00701421
107051819	XR_003075449	LOC107051819	uncharacterized LOC107051819	lncRNA	.	-9.84892	0.000139458	0.00701421
101748788	XM_004949336,XM_004949337,XM_004949338,XM_004949339,XM_015280493,XR_001464819	SLC26A1	solute carrier family 26 member 1, transcript variant X1	protein_coding	XP_004949393.1;XP_004949394.1;XP_004949395.1;XP_004949396.1;XP_015135979.1	-3.03348	0.000146378	0.0073224
424294	NM_001111346,XM_015289831	LCT	lactase	protein_coding	NP_001104816.1;XP_015145317.1	-6.23277	0.000146872	0.0073224
428456	NM_001039324	TMC2	transmembrane channel like 2	protein_coding	NP_001034413.1	-9.9585	0.000150426	0.0074739
420009	XM_418130	VAT1	vesicle amine transport 1	protein_coding	XP_418130.2	-2.58566	0.00015565	0.00770708
107051958	XM_025146650	LOC107051958	transcription initiation factor TFIID subunit 4-like	protein_coding	XP_025002418.1	-6.27378	0.000157081	0.00775146
427253	XM_424835	GDA	guanine deaminase	protein_coding	XP_424835.3	-3.19332	0.000166824	0.00817662
421160	XM_015298866,XM_025143836	LAD1	ladinin 1, transcript variant X1	protein_coding	XP_015154352.1;XP_024999604.1	-2.14159	0.000169977	0.00826363
107080643	NM_001318851	LOC107080643	C-factor-like	protein_coding	NP_001305780.1	-3.54313	0.000170308	0.00826363
422046	NM_001329498,XM_025148803	CYP2AC1	cytochrome P450, family 2, subfamily AC, polypeptide 1	protein_coding	NP_001316427.1;XP_025004571.1	-5.72548	0.000181297	0.00876752
395258	NM_204571,XM_015276113,XM_025149492	IL15	interleukin 15	protein_coding	NP_989902.1;XP_015131599.1;XP_025005260.1	-2.17538	0.000186522	0.00896048
421569	NM_001039491,XM_015284062,XM_015284063,XM_015284064,XM_015284065,XM_015284066	RNASET2	ribonuclease T2	protein_coding	NP_001034580.1;XP_015139548.1;XP_015139549.1;XP_015139550.1;XP_015139551.1;XP_015139552.1	-2.05544	0.000194237	0.00925185
416455	XM_414763	C14H7orf50	chromosome 14 C7orf50 homolog	protein_coding	XP_414763.2	2.10605	0.000197326	0.00932512
396393	NM_205422	EXFABP	extracellular fatty acid-binding protein	protein_coding	NP_990753.1	5.16168	0.000200768	0.00941249
101748003	XR_001470450,XR_003072486,XR_003072487,XR_003072490,XR_003072494,XR_003072496,XR_003072509	LOC101748003	uncharacterized LOC101748003, transcript variant X3	lncRNA	.	-3.95577	0.000200056	0.00941249
378789	NM_204365	SLC15A1	solute carrier family 15 member 1	protein_coding	NP_989696.1	-3.46944	0.00020705	0.0096588
427265	XM_025144407,XM_025144408,XR_003072086	REEP6	receptor accessory protein 6, transcript variant X2	protein_coding	XP_025000175.1;XP_025000176.1	-3.99085	0.000209761	0.00972272
414841	NM_001001757	CYP2C23b	cytochrome P450, family 2, subfamily C, polypeptide 23b	protein_coding	NP_001001757.1	-3.96709	0.000211637	0.00977844
421424	XM_015283798,XM_419478	KCNK5	potassium two pore domain channel subfamily K member 5, transcript variant X1	protein_coding	XP_015139284.1;XP_419478.2	-3.22989	0.000214235	0.00986704
422108	NM_001006424,XR_001469339	SLC9A3R1	SLC9A3 regulator 1	protein_coding	NP_001006424.1	-2.0146	0.000220443	0.0100188
421007	NM_001276384,XM_015282387,XM_025147286	TDP2	tyrosyl-DNA phosphodiesterase 2	protein_coding	NP_001263313.1;XP_015137873.1;XP_025003054.1	-2.05504	0.000223054	0.0100188
420225	NM_001199495,XM_015282915	CDH17	cadherin 17	protein_coding	NP_001186424.1;XP_015138401.1	-2.10321	0.000222365	0.0100188
421028	XM_004935223	DSEL	dermatan sulfate epimerase-like	protein_coding	XP_004935280.1	-2.46801	0.000219639	0.0100188
423316	XM_421233	EGLN3	egl-9 family hypoxia inducible factor 3	protein_coding	XP_421233.3	-2.76847	0.000219659	0.0100188
100858159	XM_015281151,XM_015281152,XM_015281153	AOC1	amine oxidase, copper containing 1, transcript variant X3	protein_coding	XP_015136637.2;XP_015136638.2;XP_015136639.2	-7.37865	0.000219896	0.0100188
423476	XM_421382	EXOC3L4	exocyst complex component 3 like 4	protein_coding	XP_421382.4	-2.50367	0.000227321	0.0101789
107054480	XM_015293559	LOC107054480	protocadherin gamma-A5-like	protein_coding	XP_015149045.1	2.65552	0.000228933	0.0102196
423015	NM_001024833,XM_001233369,XM_025150656,XM_025150657,XM_025150658,XR_003075219,XR_003075220	SCT	secretin	protein_coding	NP_001020004.2;XP_001233370.2;XP_025006424.1;XP_025006425.1;XP_025006426.1	-2.25638	0.00023135	0.0102704
424877	XM_422690	EHHADH	enoyl-CoA hydratase and 3-hydroxyacyl CoA dehydrogenase	protein_coding	XP_422690.2	-2.64089	0.00023818	0.0105107
395908	NM_205041,XM_015293006	OASL	2'-5'-oligoadenylate synthetase like	protein_coding	NP_990372.1;XP_015148492.1	-3.92426	0.000238354	0.0105107
770198	XM_001233530,XM_004937527	SLC13A1	solute carrier family 13 member 1, transcript variant X2	protein_coding	XP_001233531.3;XP_004937584.1	-3.5138	0.000241225	0.0106051
422581	NM_001034819,XM_015276247	BMP3	bone morphogenetic protein 3	protein_coding	NP_001029991.1;XP_015131733.1	-4.46016	0.000244403	0.0106801
428387	NM_001031507,XM_015283110,XM_015283111	TMEM65	transmembrane protein 65	protein_coding	NP_001026678.1;XP_015138596.1;XP_015138597.1	-2.43525	0.000246613	0.0107122
420442	NM_001030966,XM_025147161	INSIG1	insulin induced gene 1	protein_coding	NP_001026137.1;XP_025002929.1	-2.17416	0.000252141	0.0108871
770250	XM_001233581,XM_004944938,XM_004944940	SLC36A1	solute carrier family 36 member 1, transcript variant X1	protein_coding	XP_001233582.2;XP_004944995.1;XP_004944997.1	-2.32513	0.000262584	0.0113044
417366	NM_001006205,XM_015295163,XM_015295164	ACOX1	acyl-CoA oxidase 1	protein_coding	NP_001006205.1;XP_015150649.1;XP_015150650.1	-2.24629	0.000264038	0.0113333
419471	XM_417628	AKR7A2	aldo-keto reductase family 7 member A2	protein_coding	XP_417628.2	-2.46025	0.000267947	0.0114334
421465	XM_015283752,XM_025149157,XM_419514	RMDN2	regulator of microtubule dynamics 2, transcript variant X2	protein_coding	XP_015139238.1;XP_025004925.1;XP_419514.3	-2.2476	0.000285225	0.0120643
395550	NM_204775	LY6E	lymphocyte antigen 6 family member E	protein_coding	NP_990106.1	-3.43246	0.000289014	0.0121537
100859876	XM_003641761	ALPP	alkaline phosphatase, placental	protein_coding	XP_003641809.1	-6.34705	0.000293274	0.0122971
419725	XM_015298111,XM_015298112,XM_417866	TMEM45B	transmembrane protein 45B, transcript variant X1	protein_coding	XP_015153597.1;XP_015153598.1;XP_417866.1	-2.59305	0.000310305	0.0128995
771920	NM_001305183,XM_025149776	ADH1C	alcohol dehydrogenase 1C (class I), gamma polypeptide	protein_coding	NP_001292112.1;XP_025005544.1	-5.19579	0.000315373	0.0130727
421341	XM_429841	C3H1ORF115	chromosome 3 open reading frame, human C1orf115	protein_coding	XP_429841.2	-2.32205	0.000317252	0.0131131
416675	XM_004937407,XM_004937409,XM_015287911,XM_414971	AHCYL2	adenosylhomocysteinase like 2, transcript variant X2	protein_coding	XP_004937464.3;XP_004937466.1;XP_015143397.1;XP_414971.3	-2.82712	0.000323339	0.013289
417018	NM_001277515,XM_015294848,XM_015294849,XM_015294850,XM_015294851,XM_015294852	NIPSNAP1	nipsnap homolog 1	protein_coding	NP_001264444.1;XP_015150334.1;XP_015150335.1;XP_015150336.1;XP_015150337.1;XP_015150338.1	-2.46805	0.000324502	0.0132991
418279	XM_025142952,XM_025142953,XM_025142955	LPAR5	lysophosphatidic acid receptor 5, transcript variant X1	protein_coding	XP_024998720.1;XP_024998721.1;XP_024998723.1	-2.35814	0.000336486	0.0136361
421401	XM_419457	ABCG5	ATP binding cassette subfamily G member 5	protein_coding	XP_419457.3	-3.2754	0.000335584	0.0136361
395262	NM_204575	LIFR	leukemia inhibitory factor receptor alpha	protein_coding	NP_989906.1	2.28588	0.000341202	0.0137888
100857565	XM_015295897,XR_003071334	STX1A	syntaxin 1A, transcript variant X1	protein_coding	XP_015151383.2	2.21922	0.000347352	0.0139595
417008	XM_015294918	SEC14L2	SEC14 like lipid binding 2	protein_coding	XP_015150404.1	-3.63165	0.000356143	0.0141949
101751055	XM_015275527,XM_025155697,XM_025155698	DAO	D-amino acid oxidase, transcript variant X3	protein_coding	XP_015131013.1;XP_025011465.1;XP_025011466.1	-2.80983	0.000358698	0.0142225
423828	XM_015288821,XM_025151804	ABCC2	ATP binding cassette subfamily C member 2, transcript variant X1	protein_coding	XP_015144307.1;XP_025007572.1	-3.19602	0.000359268	0.0142225
422828	NM_001200043,XM_015285754,XM_015285755	BST1	bone marrow stromal cell antigen 1	protein_coding	NP_001186972.1;XP_015141240.1;XP_015141241.1	-4.4088	0.000359777	0.0142225
770534	XM_001232487	C5H15ORF62	chromosome 5 open reading frame, human C15orf62	protein_coding	XP_001232488.1	-4.73813	0.000363073	0.014275
415601	XM_413969	ISOC1	isochorismatase domain containing 1	protein_coding	XP_413969.2	-2.41101	0.000367006	0.0143518
420046	NM_001195477	KRT222	keratin 222	protein_coding	NP_001182406.1	2.99143	0.000377499	0.014683
423680	XM_003641458,XM_015278705,XM_421561	A1CF	APOBEC1 complementation factor, transcript variant X3	protein_coding	XP_003641506.1;XP_015134191.1;XP_421561.3	-2.29696	0.000393708	0.0151109
418790	NM_001277767,NM_001277768,NM_001277769,XM_025150264	CLDN10	claudin 10	protein_coding	NP_001264696.1;NP_001264697.1;NP_001264698.1;XP_025006032.1	-3.01117	0.000401598	0.0152924
418623	XM_416822	ACE2	angiotensin I converting enzyme 2	protein_coding	XP_416822.2	-6.57137	0.000402983	0.0153049
101749597	XR_001467241,XR_001467242,XR_001467243,XR_001467244	LOC101749597	uncharacterized LOC101749597, transcript variant X1	lncRNA	.	2.27981	0.000415606	0.0156613
418315	XM_015294613	SPAG17	sperm associated antigen 17	protein_coding	XP_015150099.2	-2.91258	0.000415535	0.0156613
422640	XM_015276420,XM_015276422,XR_001463562	PPEF2	protein phosphatase with EF-hand domain 2, transcript variant X2	protein_coding	XP_015131906.1;XP_015131908.1	-3.71485	0.000426818	0.0160007
416835	XM_415126	VPS37B	VPS37B, ESCRT-I subunit	protein_coding	XP_415126.1	-2.12204	0.000433804	0.0161375
421699	NM_001277913	SLC18B1	solute carrier family 18 member B1	protein_coding	NP_001264842.1	-2.01229	0.000447538	0.0166059
426825	XM_424434	SULT2B1	sulfotransferase family 2B member 1	protein_coding	XP_424434.2	-3.60893	0.000457184	0.0169205
426068	XM_423746	CELSR1	cadherin EGF LAG seven-pass G-type receptor 1	protein_coding	XP_423746.6	2.03601	0.000466144	0.0171088
395772	NM_204932	KRT7	keratin 7	protein_coding	NP_990263.1	-2.2811	0.000467964	0.0171088
395330	NM_204621,NM_204621_dup1	PTPRJ	protein tyrosine phosphatase, receptor type J	protein_coding	NP_989952.1	-2.60322	0.000465875	0.0171088
395650	NM_204845,XM_015299433,XM_015299434,XM_015299435	PHOSPHO1	phosphoethanolamine/phosphocholine phosphatase	protein_coding	NP_990176.1;XP_015154919.2;XP_015154920.1;XP_015154921.1	-3.06772	0.000469686	0.0171211
107054398	XR_001468605	LOC107054398	uncharacterized LOC107054398	lncRNA	.	2.46984	0.000478524	0.0173561
418004	XM_416242	SLC25A17	solute carrier family 25 member 17	protein_coding	XP_416242.1	-2.09493	0.000488304	0.0175789
101749387	XM_004948718	SMIM24	small integral membrane protein 24	protein_coding	XP_004948775.1	-3.06512	0.00051404	0.0183687
424494	XM_004936591,XM_004936592,XM_004936594,XM_015290709,XM_015290710,XM_015290711,XM_015290712,XM_015290714,XM_015290715	BCAR3	breast cancer anti-estrogen resistance 3, transcript variant X6	protein_coding	XP_004936648.1;XP_004936649.1;XP_004936651.1;XP_015146195.1;XP_015146196.1;XP_015146197.1;XP_015146198.1;XP_015146200.1;XP_015146201.1	-2.54713	0.000521101	0.0185297
373854	NM_001003718,NM_204097,XM_015293567,XM_015293568,XM_015293569,XM_015293571,XM_015293573,XM_015293576,XM_015293578,XM_015293579,XM_015293581,XM_025154773,XM_025154774,XM_025154775,XM_025154776,XM_025154777,XM_025154778,XM_025154779	TENM2	teneurin transmembrane protein 2	protein_coding	NP_001003718.1;NP_989428.2;XP_015149053.1;XP_015149054.1;XP_015149055.1;XP_015149057.1;XP_015149059.1;XP_015149062.1;XP_015149064.1;XP_015149065.1;XP_015149067.1;XP_025010541.1;XP_025010542.1;XP_025010543.1;XP_025010544.1;XP_025010545.1;XP_025010546.1;XP_025010547.1	2.6864	0.000526673	0.0186365
396519	NM_205513	CALB1	calbindin 1	protein_coding	NP_990844.1	-3.78794	0.00052586	0.0186365
769963	XM_004947743,XM_015297762,XM_015297763,XM_015297764,XM_015297765,XM_015297766,XM_015297768,XM_015297769,XM_015297770,XM_015297771,XM_025143019,XM_025143020	PAFAH2	platelet activating factor acetylhydrolase 2, transcript variant X10	protein_coding	XP_004947800.1;XP_015153248.1;XP_015153249.1;XP_015153250.1;XP_015153251.1;XP_015153252.1;XP_015153254.1;XP_015153255.1;XP_015153256.1;XP_015153257.1;XP_024998787.1;XP_024998788.1	-3.21453	0.000532178	0.0187106
422883	NM_001031165,XM_015285780,XM_015285781,XM_015285783,XM_015285784,XM_015285785,XM_015285786,XM_015285787,XM_015285788,XM_015285789,XM_015285791,XM_025149710,XM_025149711,XM_025149712	SH3BP2	SH3 domain binding protein 2	protein_coding	NP_001026336.1;XP_015141266.1;XP_015141267.1;XP_015141269.1;XP_015141270.1;XP_015141271.1;XP_015141272.1;XP_015141273.1;XP_015141274.1;XP_015141275.1;XP_015141277.1;XP_025005478.1;XP_025005479.1;XP_025005480.1	-2.39424	0.000554309	0.0193315
776071	XM_015281791	NEK10	NIMA related kinase 10	protein_coding	XP_015137277.2	-3.55533	0.000559494	0.0194656
420432	XM_004939125,XM_015281245,XM_015281246,XM_025148289,XM_025148290,XM_025148291,XM_025148293,XM_418537,XR_003074104,XR_003074105,XR_003074106,XR_003074107,XR_003074108,XR_003074109,XR_003074110,XR_003074111	XYLB	xylulokinase, transcript variant X1	protein_coding	XP_004939182.1;XP_015136731.1;XP_015136732.1;XP_025004057.1;XP_025004058.1;XP_025004059.1;XP_025004061.1;XP_418537.1	-2.11626	0.000563504	0.0195582
421544	XM_419585	CAPN9	calpain 9	protein_coding	XP_419585.2	-2.24688	0.000579745	0.0199311
420552	XM_015281950,XM_015281951,XM_015281954,XM_015281955,XM_015281957,XM_025148436,XM_025148437	LOC420552	uncharacterized LOC420552, transcript variant X1	protein_coding	XP_015137436.1;XP_015137437.1;XP_015137440.1;XP_015137441.1;XP_015137443.1;XP_025004204.1;XP_025004205.1	-2.37317	0.000578936	0.0199311
100857687	XM_003641137,XM_004940541	P2RY4	pyrimidinergic receptor P2Y4, transcript variant X2	protein_coding	XP_003641185.2;XP_004940598.1	-2.24958	0.000581793	0.0199542
395133	NM_204476,XM_015284007,XM_015284008,XM_025148494	SGK1	serum/glucocorticoid regulated kinase 1	protein_coding	NP_989807.1;XP_015139493.1;XP_015139494.1;XP_025004262.1	-2.28908	0.000585844	0.0199986
373897	NM_204108	MUSK	muscle associated receptor tyrosine kinase	protein_coding	NP_989439.1	2.22225	0.000587547	0.0200062
112532472	XR_003075242	LOC112532472	uncharacterized LOC112532472	lncRNA	.	2.0095	0.000593764	0.0201269
112529973	XM_025141344	LOC112529973	uncharacterized LOC112529973	protein_coding	XP_024997112.1	-2.78965	0.000602696	0.0202875
423714	NM_001007946,XM_015288207,XM_015288208,XM_015288209	SGPL1	sphingosine-1-phosphate lyase 1	protein_coding	NP_001007947.1;XP_015143693.1;XP_015143694.1;XP_015143695.1	-2.3509	0.000623357	0.0208379
420947	XM_004935144,XM_015282289,XM_419032	DDC	dopa decarboxylase, transcript variant X1	protein_coding	XP_004935201.1;XP_015137775.1;XP_419032.3	-2.76585	0.000629247	0.0209628
374033	NM_204204	UGT8	UDP glycosyltransferase 8	protein_coding	NP_989535.1	-2.11318	0.000638709	0.0211315
428552	XM_015283423	FLRT3	fibronectin leucine rich transmembrane protein 3	protein_coding	XP_015138909.1	-2.05598	0.000662784	0.0217058
107049800	XM_025142804	LOC107049800	actin filament-associated protein 1-like 2	protein_coding	XP_024998572.1	2.04566	0.000672462	0.021954
101749599	XM_004942503	LOC101749599	UDP-glucuronosyltransferase 1-9-like	protein_coding	XP_004942560.2	-2.17646	0.000681623	0.0221726
414140	NM_001001473,XM_015290256,XM_015290259,XM_015290260,XM_015290261,XM_025152779,XM_025152780,XM_025152781,XM_025152782,XM_025152783,XM_025152785,XM_025152786,XM_025152787,XM_025152788,XM_025152789,XM_025152790,XM_025152791,XM_025152792,XM_025152793	AMY2A	amylase, alpha 2A (pancreatic)	protein_coding	NP_001001473.2;XP_015145742.1;XP_015145745.1;XP_015145746.1;XP_015145747.1;XP_025008547.1;XP_025008548.1;XP_025008549.1;XP_025008550.1;XP_025008551.1;XP_025008553.1;XP_025008554.1;XP_025008555.1;XP_025008556.1;XP_025008557.1;XP_025008558.1;XP_025008559.1;XP_025008560.1;XP_025008561.1	7.77613	0.000690128	0.0222993
100859821	XM_003640569,XM_015280481	VSTM5	V-set and transmembrane domain containing 5, transcript variant X2	protein_coding	XP_003640617.2;XP_015135967.1	-2.45275	0.00070378	0.0225895
107053901	XR_001467683	LOC107053901	uncharacterized LOC107053901	lncRNA	.	-3.35145	0.000702821	0.0225895
420658	XM_015281789,XM_015281790,XM_025147473,XM_025147474,XM_025147475,XM_025147476,XM_025147477,XM_418757	SLC4A7	solute carrier family 4 member 7, transcript variant X2	protein_coding	XP_015137275.1;XP_015137276.1;XP_025003241.1;XP_025003242.1;XP_025003243.1;XP_025003244.1;XP_025003245.1;XP_418757.3	-2.05826	0.000718338	0.0228545
112530214	XR_003071699	LOC112530214	uncharacterized LOC112530214	lncRNA	.	-4.68194	0.000715245	0.0228545
107055472	XM_015300547	LOC107055472	translation initiation factor IF-2-like	protein_coding	XP_015156033.2	-3.05048	0.000724196	0.0229905
769840	NM_001350817,XM_025153415	KY	kyphoscoliosis peptidase	protein_coding	NP_001337746.1;XP_025009183.1	-2.88364	0.00072656	0.0230151
417220	XM_015279553	SLC27A4	solute carrier family 27 member 4	protein_coding	XP_015135039.1	-2.40542	0.000733077	0.023171
419969	XM_418091	GFAP	glial fibrillary acidic protein	protein_coding	XP_418091.2	2.74036	0.000752144	0.0236137
395345	NM_204634	LBFABP	liver basic fatty acid binding protein	protein_coding	NP_989965.1	-6.8584	0.000753593	0.0236137
769808	XM_001233114,XM_015277489	TMEM8B	transmembrane protein 8B, transcript variant X2	protein_coding	XP_001233115.3;XP_015132975.1	2.27594	0.000766763	0.0237696
422632	XM_015276439,XM_015276440,XM_015276441,XM_015276442,XM_025150156	PRAG1	PEAK1 related kinase activating pseudokinase 1, transcript variant X5	protein_coding	XP_015131925.1;XP_015131926.1;XP_015131927.1;XP_015131928.1;XP_025005924.1	-2.31036	0.000774173	0.0239482
421999	NM_001033645	EPHX2	epoxide hydrolase 2	protein_coding	NP_001028817.1	-2.24707	0.000782521	0.0241549
395456	XM_015280354,XM_424841	PCSK5	proprotein convertase subtilisin/kexin type 5, transcript variant X2	protein_coding	XP_015135840.1;XP_424841.4	-2.05826	0.000787179	0.0241957
107054237	XM_025154063	SKOR1	SKI family transcriptional corepressor 1	protein_coding	XP_025009831.1	-5.00397	0.000793117	0.0242754
417968	XM_025155035,XM_416207	GUCY2C	guanylate cyclase 2C, transcript variant X1	protein_coding	XP_025010803.1;XP_416207.3	-2.22212	0.00079996	0.024382
419527	XM_004947557,XM_015297322,XM_025142935,XM_417678	DOCK5	dedicator of cytokinesis 5, transcript variant X3	protein_coding	XP_004947614.2;XP_015152808.1;XP_024998703.1;XP_417678.2	-2.1435	0.000806869	0.0244479
404533	NM_206988	GDF9	growth differentiation factor 9	protein_coding	NP_996871.2	-2.65125	0.000817949	0.0246711
416642	XM_004945322,XM_004945323,XM_004945324,XM_015294584,XM_025155226,XM_414940	ABAT	4-aminobutyrate aminotransferase, transcript variant X6	protein_coding	XP_004945379.1;XP_004945380.1;XP_004945381.1;XP_015150070.1;XP_025010994.1;XP_414940.2	-2.1893	0.00082504	0.0247307
428333	XM_004948816,XM_015300011	CREB3L3	cAMP responsive element binding protein 3 like 3, transcript variant X1	protein_coding	XP_004948873.2;XP_015155497.1	-4.55455	0.000829301	0.0247562
422137	XM_420139	XPNPEP2	X-prolyl aminopeptidase (aminopeptidase P) 2, membrane-bound	protein_coding	XP_420139.4	-3.01011	0.000840179	0.0249781
374091	NM_001198710	P4HB	prolyl 4-hydroxylase subunit beta	protein_coding	NP_001185639.2	-2.08206	0.000845799	0.0250425
421195	XM_419273	LOC421195	protocadherin Fat 4-like	protein_coding	XP_419273.3	-2.2958	0.000897607	0.0260972
424187	NM_001031255	DPP4	dipeptidyl-peptidase 4	protein_coding	NP_001026426.2	-2.96699	0.000897178	0.0260972
373926	NM_001167683,XM_025149449	FGB	fibrinogen beta chain	protein_coding	NP_001161155.1;XP_025005217.1	-4.63819	0.000897392	0.0260972
417625	XM_015296110,XM_015296111,XM_015296113,XM_015296114,XM_025141981,XM_025141982,XM_025141983,XM_025141984,XM_025141985,XR_001469465,XR_003071213,XR_003071214,XR_003071215	TEX14	testis expressed 14, intercellular bridge forming factor, transcript variant X1	protein_coding	XP_015151596.1;XP_015151597.1;XP_015151599.1;XP_015151600.1;XP_024997749.1;XP_024997750.1;XP_024997751.1;XP_024997752.1;XP_024997753.1	3.2339	0.000908256	0.026354
417557	XM_015296034,XM_415803	SLC43A2	solute carrier family 43 member 2, transcript variant X1	protein_coding	XP_015151520.1;XP_415803.3	-2.15724	0.000920495	0.0266558
395747	XM_015299450,XM_015299451,XM_015299452,XM_015299454,XM_015299455	ETV4	ETS variant 4, transcript variant X3	protein_coding	XP_015154936.1;XP_015154937.1;XP_015154938.1;XP_015154940.1;XP_015154941.1	2.24728	0.000942813	0.0271022
419791	XM_429703	C24H11orf34	chromosome 24 C11orf34 homolog	protein_coding	XP_429703.2	-2.86795	0.000951805	0.0271593
776432	XM_015300397	RDH16	retinol dehydrogenase 16 (all-trans)	protein_coding	XP_015155883.1	-2.87521	0.000951877	0.0271593
424599	NM_001006539,XM_015291005,XM_025152876	AKR1A1	aldo-keto reductase family 1 member A1	protein_coding	NP_001006539.1;XP_015146491.2;XP_025008644.1	-2.07274	0.000958768	0.0272208
101751271	XM_004943133,XM_015290395,XR_001467726,XR_212726	LOC101751271	1-phosphatidylinositol phosphodiesterase-like, transcript variant X4	protein_coding	XP_004943190.1;XP_015145881.1	3.13246	0.00096729	0.0274091
423001	NM_001199521,XM_015286211	LUZP2	leucine zipper protein 2	protein_coding	NP_001186450.1;XP_015141697.1	6.8939	0.000992972	0.0280273
107049264	XM_015272619	LOC107049264	endogenous retrovirus group K member 8 Gag polyprotein-like	protein_coding	XP_015128105.1	-10.442	0.000996927	0.0280843
112532284	XM_025149889	LOC112532284	translation initiation factor IF-2-like	protein_coding	XP_025005657.1	2.25435	0.00100719	0.0282638
419335	XM_015296529,XM_015296530,XM_015296531,XR_001469601,XR_001469602,XR_003071385	LOC419335	uncharacterized LOC419335, transcript variant X3	protein_coding	XP_015152015.1;XP_015152016.1;XP_015152017.1	-4.00032	0.00103058	0.0286981
415705	XM_004944143,XM_414072,XR_003077179	NECAB2	N-terminal EF-hand calcium binding protein 2, transcript variant X1	protein_coding	XP_004944200.1;XP_414072.1	3.61191	0.00103261	0.0286995
423394	XM_025150952,XM_421304	GALC	galactosylceramidase, transcript variant X2	protein_coding	XP_025006720.1;XP_421304.5	-2.12241	0.00104458	0.0288663
112533603	XR_003078044	LOC112533603	18S ribosomal RNA	rRNA	.	2.24101	0.00107021	0.0294623
418473	XM_004938354,XM_416681	CXADR	coxsackie virus and adenovirus receptor, transcript variant X1	protein_coding	XP_004938411.1;XP_416681.3	-2.00231	0.00108311	0.0295928
415121	NM_001001879	CYP4V2	cytochrome P450 family 4 subfamily V member 2	protein_coding	NP_001001879.1	-3.35843	0.00109952	0.0298166
418561	XM_416766	MAOB	monoamine oxidase B	protein_coding	XP_416766.2	-2.36098	0.00110172	0.0298204
426549	XM_424187	RETSAT	retinol saturase	protein_coding	XP_424187.3	-2.44123	0.00115097	0.0308656
419853	NM_001033643	CR1L	complement C3b/C4b receptor 1 like	protein_coding	NP_001028815.1	-2.0445	0.00116184	0.0310423
422423	NM_001006438	MSMO1	methylsterol monooxygenase 1	protein_coding	NP_001006438.1	-2.13914	0.00118194	0.0314059
107049058	NM_001329500,XM_015285174	CYP2AC2	cytochrome P450, family 2, subfamily AC, polypeptide 2	protein_coding	NP_001316429.1;XP_015140660.1	-5.48048	0.00120816	0.0320437
100858040	XM_025154949	LOC100858040	protocadherin gamma-A8-like	protein_coding	XP_025010717.1	3.41714	0.00124454	0.0328287
101751363	XM_015294920,XM_015294921	SEC14L3	SEC14 like lipid binding 3, transcript variant X1	protein_coding	XP_015150406.1;XP_015150407.1	-3.18253	0.00125438	0.0329087
107050495	XM_025148124	LOC107050495	merozoite surface antigen 2-like	protein_coding	XP_025003892.1	-4.71663	0.00126229	0.0330188
408043	XM_004943268	LAMC2	laminin subunit gamma 2	protein_coding	XP_004943325.1	-2.33468	0.00127179	0.0331259
417972	NM_001008786,XM_015289275,XM_025148461,XR_003074200,XR_003074201	GBE	eye-globin	protein_coding	NP_001008786.1;XP_015144761.2;XP_025004229.1	-2.98164	0.00127829	0.0332354
420689	NM_001006367	ACAD11	acyl-CoA dehydrogenase family member 11	protein_coding	NP_001006367.1	-2.35792	0.00129973	0.0336722
423790	NM_001320422	IFIT5	interferon induced protein with tetratricopeptide repeats 5	protein_coding	NP_001307351.1	-4.19633	0.00133935	0.0345139
422660	XM_004941193,XM_004941194,XM_015276390	UGT2A1	UDP glucuronosyltransferase 2 family, polypeptide A1, complex locus, transcript variant X2	protein_coding	XP_004941250.1;XP_004941251.1;XP_015131876.1	-2.8061	0.00134619	0.0346287
112529943	XM_025152024	LOC112529943	deleted in malignant brain tumors 1 protein-like	protein_coding	XP_025007792.1	-2.02633	0.00135859	0.0347032
418389	NM_001278043,XM_015296096,XM_015296102,XM_015296108	TMEM45A	transmembrane protein 45A	protein_coding	NP_001264972.1;XP_015151582.1;XP_015151588.1;XP_015151594.1	-2.04412	0.00135941	0.0347032
101750892	XM_025151975	LOC101750892	deleted in malignant brain tumors 1 protein-like	protein_coding	XP_025007743.1	-2.1648	0.00136105	0.0347032
112530098	XR_003071344	LOC112530098	small nucleolar RNA U3	snoRNA	.	2.51309	0.00136893	0.0347817
112533601	XR_003078042	LOC112533601	18S ribosomal RNA	rRNA	.	2.23027	0.00139581	0.0352794
107050152	XM_015273932,XR_003071102,XR_003071103,XR_003071104,XR_003071105,XR_003071106,XR_003071107,XR_003071108,XR_003071109,XR_003071110,XR_003071111,XR_003071112,XR_003071113,XR_003071114,XR_003071115,XR_003071116,XR_003071117,XR_003071118,XR_003071119,XR_003071120,XR_003071121,XR_003071122,XR_003071123,XR_003071124,XR_003071125	LOC107050152	translation initiation factor IF-2-like, transcript variant X25	protein_coding	XP_015129418.2	6.24097	0.00140842	0.0354747
421012	XM_004935199,XM_004935200,XM_015282429,XM_419098	CNDP1	carnosine dipeptidase 1, transcript variant X1	protein_coding	XP_004935256.1;XP_004935257.1;XP_015137915.1;XP_419098.3	-2.42401	0.00140781	0.0354747
416221	NM_001277743,XM_025154842	SFXN1	sideroflexin 1	protein_coding	NP_001264672.1;XP_025010610.1	-2.1881	0.00141915	0.0356051
771662	XM_015299122	GOLT1A	golgi transport 1A	protein_coding	XP_015154608.1	-2.59905	0.00142096	0.0356051
396434	NM_205450	TNNC2	troponin C2, fast skeletal type	protein_coding	NP_990781.1	7.78468	0.00142601	0.0356229
421501	NM_001252016,XM_015283950,XM_015283951	PLD5	phospholipase D family member 5	protein_coding	NP_001238945.1;XP_015139436.1;XP_015139437.1	7.97499	0.00144572	0.035977
768665	XM_015292629,XM_015292633,XM_015292634,XM_015292638,XM_015292639,XM_025154325,XM_025154326,XM_025154327,XM_025154328	DUSP22AL	dual specificity protein phosphatase 22-A-like, transcript variant X1	protein_coding	XP_015148115.1;XP_015148119.1;XP_015148120.1;XP_015148124.1;XP_015148125.1;XP_025010093.1;XP_025010094.1;XP_025010095.1;XP_025010096.1	2.3954	0.00145262	0.0360868
107049666	XM_015273410	LOC107049666	integrin beta-7-like	protein_coding	XP_015128896.2	5.53675	0.00146015	0.0362116
421215	XM_004940125,XM_015283381,XM_015283382	EML6	echinoderm microtubule associated protein like 6, transcript variant X2	protein_coding	XP_004940182.1;XP_015138867.1;XP_015138868.1	3.4781	0.00147124	0.0364245
771985	XM_001235187,XM_025154299,XM_025154301,XM_025154306	PTPRR	protein tyrosine phosphatase, receptor type R, transcript variant X4	protein_coding	XP_001235188.3;XP_025010067.1;XP_025010069.1;XP_025010074.1	-4.86736	0.00149093	0.0367863
107052779	XR_003074013	LOC107052779	uncharacterized LOC107052779	lncRNA	.	-5.40198	0.00150951	0.0371815
373917	NM_001302800,XM_015287256	LGALS3	galectin 3	protein_coding	NP_001289729.1;XP_015142742.1	-2.43608	0.00152329	0.0373514
421713	XM_025149132,XM_025149133,XM_025149134,XM_025149135,XM_025149136,XM_025149137,XM_025149138,XM_025149139,XM_025149140,XM_025149141,XM_025149142,XM_025149143	SOGA3	SOGA family member 3, transcript variant X1	protein_coding	XP_025004900.1;XP_025004901.1;XP_025004902.1;XP_025004903.1;XP_025004904.1;XP_025004905.1;XP_025004906.1;XP_025004907.1;XP_025004908.1;XP_025004909.1;XP_025004910.1;XP_025004911.1	3.72843	0.0015456	0.037739
430126	XM_015298779,XM_025143820	CELSR2	cadherin EGF LAG seven-pass G-type receptor 2, transcript variant X1	protein_coding	XP_015154265.2;XP_024999588.1	2.70957	0.00154648	0.037739
771459	XM_003642912	ARSB	arylsulfatase B	protein_coding	XP_003642960.1	-2.07957	0.00155841	0.0379353
416188	XM_004944768,XR_001468790	SLC23A1	solute carrier family 23 member 1, transcript variant X1	protein_coding	XP_004944825.1	2.83832	0.00156733	0.0380886
770081	XM_015286284	EPS8L2	EPS8 like 2	protein_coding	XP_015141770.1	-2.38404	0.00158646	0.0384247
101748814	XR_212089	LOC101748814	uncharacterized LOC101748814	lncRNA	.	3.63703	0.00161006	0.0386733
112533602	XR_003078043	LOC112533602	18S ribosomal RNA	rRNA	.	2.18969	0.00162651	0.0387575
100857820	XM_003641914	LOC100857820	uncharacterized LOC100857820	protein_coding	XP_003641962.1	-2.00787	0.00162399	0.0387575
424475	NM_001277552,XM_015290626,XM_025152825	PALMD	palmdelphin	protein_coding	NP_001264481.1;XP_015146112.1;XP_025008593.1	-2.31975	0.00162692	0.0387575
107049164	XM_015279168	LOC107049164	C-factor-like	protein_coding	XP_015134654.2	-2.32956	0.00162302	0.0387575
418751	XM_004938536,XM_416950	MYO16	myosin XVI, transcript variant X2	protein_coding	XP_004938593.1;XP_416950.3	-3.77047	0.00163498	0.0388858
429367	XM_015275368,XM_025155549,XM_025155550,XM_025155551,XM_025155552,XR_003077819	P2RX6	purinergic receptor P2X 6, transcript variant X5	protein_coding	XP_015130854.1;XP_025011317.1;XP_025011318.1;XP_025011319.1;XP_025011320.1	2.45271	0.00164113	0.0389045
107055393	XM_015300249,XM_025145632	TESPA1	thymocyte expressed, positive selection associated 1, transcript variant X2	protein_coding	XP_015155735.2;XP_025001400.1	4.09615	0.00168211	0.0396813
423344	XM_025150930	BBOF1	basal body orientation factor 1	protein_coding	XP_025006698.1	-3.43162	0.00171363	0.0402286
428569	XM_004935370	SLC3A1	solute carrier family 3 member 1	protein_coding	XP_004935427.1	-2.90878	0.00175367	0.0407075
112531078	XM_025145988	LOC112531078	proline-rich proteoglycan 2-like	protein_coding	XP_025001756.1	-3.35103	0.00177824	0.0412119
416953	XM_004934351,XM_004934352,XM_025155522,XM_025155523,XM_415245	RAB36	RAB36, member RAS oncogene family, transcript variant X2	protein_coding	XP_004934408.1;XP_004934409.1;XP_025011290.1;XP_025011291.1;XP_415245.3	2.41468	0.00179336	0.0414961
421783	XM_004940348,XM_015284542,XM_419809	AIM1	absent in melanoma 1, transcript variant X3	protein_coding	XP_004940405.2;XP_015140028.1;XP_419809.5	-2.46254	0.00188131	0.0432553
770547	XM_001233884	GIF	gastric intrinsic factor	protein_coding	XP_001233885.3	-3.89834	0.00198437	0.0451242
431347	XM_003642699	CELF3	CUGBP, Elav-like family member 3	protein_coding	XP_003642747.1	2.46195	0.00201269	0.0452496
107050886	XM_025144481	LOC107050886	spectrin beta chain, non-erythrocytic 4-like	protein_coding	XP_025000249.1	2.06244	0.00201399	0.0452496
421888	NM_001278025,XM_015284831,XM_025148769,XR_003074230	TINAG	tubulointerstitial nephritis antigen	protein_coding	NP_001264954.1;XP_015140317.1;XP_025004537.1	-2.73636	0.00201055	0.0452496
427292	XM_004949334,XM_424874	MAT2A	methionine adenosyltransferase 2A, transcript variant X2	protein_coding	XP_004949391.1;XP_424874.3	-2.42527	0.00203028	0.0453856
100859721	NM_001302127,XM_025143168	APOC3	apolipoprotein C3	protein_coding	NP_001289056.1;XP_024998936.1	-6.1936	0.00203964	0.0454736
431646	XM_004949600,XM_015280708,XM_025144937,XR_003072329	LINGO2	leucine rich repeat and Ig domain containing 2, transcript variant X3	protein_coding	XP_004949657.1;XP_015136194.1;XP_025000705.1	2.81318	0.00207187	0.0459278
418069	XM_416305	RIC8B	RIC8 guanine nucleotide exchange factor B	protein_coding	XP_416305.3	-2.16981	0.00207283	0.0459278
418622	XM_025146599,XM_416821,XR_003073260	TMEM27	transmembrane protein 27, transcript variant X3	protein_coding	XP_025002367.1;XP_416821.4	-2.63603	0.00207162	0.0459278
395422	NM_204687,XM_015297949,XM_015297950,XM_015297951,XM_025143171,XM_025143172	OPCML	opioid binding protein/cell adhesion molecule like	protein_coding	NP_990018.1;XP_015153435.1;XP_015153436.1;XP_015153437.1;XP_024998939.1;XP_024998940.1	2.15146	0.00209192	0.0462155
422403	XM_420371	LRAT	lecithin retinol acyltransferase (phosphatidylcholine--retinol O-acyltransferase)	protein_coding	XP_420371.2	-3.13164	0.00209554	0.0462155
395076	NM_204433	CDKN2B	cyclin dependent kinase inhibitor 2B	protein_coding	NP_989764.1	-3.35651	0.00209805	0.0462155
426437	XM_004938991	MOGAT2	monoacylglycerol O-acyltransferase 2	protein_coding	XP_004939048.1	-2.59216	0.00211507	0.0464228
395218	NM_001278048	FBP1	fructose-bisphosphatase 1	protein_coding	NP_001264977.1	-2.42806	0.00216002	0.0473377
417569	NM_001205066,XM_015295757	SLC46A1	solute carrier family 46 member 1	protein_coding	NP_001191995.1;XP_015151243.1	-2.25289	0.00217147	0.047517
770448	XM_001233782	DESI1	desumoylating isopeptidase 1	protein_coding	XP_001233783.1	-2.22174	0.00218795	0.0478053
395729	NM_204905	PCBD1	pterin-4 alpha-carbinolamine dehydratase 1	protein_coding	NP_990236.1	-2.05707	0.00220322	0.0479945
107048988	XM_015292907,XM_015292908,XM_015292909,XM_015292910,XM_015292911,XM_015292912,XM_015292913,XM_015292914,XM_015292915,XM_015292916,XM_015292917,XM_015292918,XM_015292919,XM_025154557,XM_025154559,XM_025154560	DOCK3	dedicator of cytokinesis 3, transcript variant X1	protein_coding	XP_015148393.2;XP_015148394.2;XP_015148395.2;XP_015148396.2;XP_015148397.2;XP_015148398.2;XP_015148399.2;XP_015148400.2;XP_015148401.2;XP_015148402.2;XP_015148403.2;XP_015148404.2;XP_015148405.2;XP_025010325.1;XP_025010327.1;XP_025010328.1	2.58984	0.00224386	0.048748
415486	XM_413859	PEX11A	peroxisomal biogenesis factor 11 alpha	protein_coding	XP_413859.4	-2.02644	0.00224453	0.048748
770916	XM_001234229,XM_025150423	MGST2	microsomal glutathione S-transferase 2, transcript variant X1	protein_coding	XP_001234230.3;XP_025006191.1	-2.40706	0.00227873	0.0492201
101751236	XM_004943336	RTP2	receptor transporter protein 2	protein_coding	XP_004943393.2	-2.52787	0.00227984	0.0492201
100858458	XM_015282916,XM_015282922	MYRFL	myelin regulatory factor-like, transcript variant X1	protein_coding	XP_015138402.1;XP_015138408.1	-2.04941	0.00228895	0.0492369

## Sheet: EA+BBR vs NC at day 4 PI
Gene_ID	Transcript_ID	Gene_Symbol	Description	gene_biotype	Protein_ID	EA+BBR/NC. Log FC	p value	FDR
428018	NM_001319027	SLC10A2	solute carrier family 10 member 2	protein_coding	NP_001305956.1	17.1884	1.5952e-17	2.314e-13
416208	XM_414534	STC2	stanniocalcin 2	protein_coding	XP_414534.3	-7.272	3.30104e-14	2.39425e-10
101750594	XM_004942118	MSMB	microseminoprotein, beta-	protein_coding	XP_004942175.2	-3.295	1.40325e-12	6.78519e-09
39105239	rna-EYY68_mgt12	.	tRNA-Ser	tRNA	.	-2.71324	7.17572e-11	2.60227e-07
420340	XM_003640865,XM_004940029,XR_211841	FER1L6	fer-1 like family member 6, transcript variant X2	protein_coding	XP_003640913.2;XP_004940086.1	-2.20328	1.02484e-09	2.47773e-06
419559	NM_001198655	EDN2	endothelin 2	protein_coding	NP_001185584.1	-3.06689	3.35862e-09	6.96001e-06
39105263	gene-EYY68_mgp11	COX1	cytochrome c oxidase subunit I	protein_coding	YP_009555263.1	-2.71659	2.3362e-08	4.23612e-05
395910	NM_205043	PADIL	peptidyl arginine deiminase-like	protein_coding	NP_990374.1	2.36334	2.6714e-08	4.30571e-05
107057061	XR_001471287	LOC107057061	uncharacterized LOC107057061	lncRNA	.	3.52368	7.96475e-08	0.000105033
395299	NM_204600	SOCS3	suppressor of cytokine signaling 3	protein_coding	NP_989931.1	4.02705	1.26265e-07	0.000122107
395747	XM_015299450,XM_015299451,XM_015299452,XM_015299454,XM_015299455	ETV4	ETS variant 4, transcript variant X3	protein_coding	XP_015154936.1;XP_015154937.1;XP_015154938.1;XP_015154940.1;XP_015154941.1	2.61164	1.18344e-07	0.000122107
39105264	rna-EYY68_mgt13	.	tRNA-Asp	tRNA	.	-2.67538	1.23431e-07	0.000122107
39105271	gene-EYY68_mgp03	ND5	NADH dehydrogenase subunit 5	protein_coding	YP_009555271.1	-2.37481	1.07954e-07	0.000122107
101751203	XM_004934502	MMP11	matrix metallopeptidase 11	protein_coding	XP_004934559.2	-2.05513	1.48114e-07	0.000127343
100857191	XM_003642981	LOC100857191	c-C motif chemokine 26-like	protein_coding	XP_003643029.1	4.44814	2.46898e-07	0.000198972
428832	NM_001309454	CYP1C1	cytochrome P450 family 1 subfamily C polypeptide 1	protein_coding	NP_001296383.1	6.40554	2.67816e-07	0.00020447
39105250	rna-EYY68_mgt01	.	tRNA-Phe	tRNA	.	12.514	2.93685e-07	0.00021301
418315	XM_015294613	SPAG17	sperm associated antigen 17	protein_coding	XP_015150099.2	-4.99991	5.40885e-07	0.000290595
39105238	rna-EYY68_mgt07	.	tRNA-Trp	tRNA	.	-2.70841	5.07775e-07	0.000290595
39105241	gene-EYY68_mgp08	ATP6	ATP synthase F0 subunit 6	protein_coding	YP_009555266.1	-2.14797	5.0735e-07	0.000290595
107052452	XM_015280900,XM_015280901,XM_015280902	IL18BP	interleukin 18 binding protein, transcript variant X1	protein_coding	XP_015136386.2;XP_015136387.2;XP_015136388.1	2.74896	4.98896e-07	0.000290595
39105247	gene-EYY68_mgp02	CYTB	cytochrome b	protein_coding	YP_009555272.1	-2.40081	5.97877e-07	0.000309743
414884	NM_001001741,XM_015281332	CCK	cholecystokinin	protein_coding	NP_001001741.1;XP_015136818.1	-3.88107	7.51549e-07	0.000375572
430495	XM_004948726	S1PR4	sphingosine-1-phosphate receptor 4	protein_coding	XP_004948783.1	6.38134	9.61962e-07	0.000450136
396260	NM_205320	AVD	avidin	protein_coding	NP_990651.1	3.51448	1.11714e-06	0.000506414
374258	NM_204343,XM_015278180	F9	coagulation factor IX	protein_coding	NP_989674.1;XP_015133666.1	-13.0057	1.29644e-06	0.000553124
112530089	XR_003071335	LOC112530089	small nucleolar RNA U3	snoRNA	.	-13.0982	1.26092e-06	0.000553124
39105252	rna-EYY68_mgt02	.	tRNA-Val	tRNA	.	7.3317	1.42837e-06	0.000591998
39105259	rna-EYY68_mgt08	.	tRNA-Ala	tRNA	.	-2.98989	1.5378e-06	0.000619648
425366	XM_015297719	E2F2	E2F transcription factor 2	protein_coding	XP_015153205.2	2.10139	2.19149e-06	0.000815121
396134	NM_205212,XM_015279209	MET	MET proto-oncogene, receptor tyrosine kinase	protein_coding	NP_990543.2;XP_015134695.1	2.02412	2.70406e-06	0.000956709
424191	XM_004942824,XM_004942825,XM_015289712,XM_015289713,XM_015289714	ITGB6	integrin subunit beta 6, transcript variant X3	protein_coding	XP_004942881.1;XP_004942882.1;XP_015145198.1;XP_015145199.1;XP_015145200.1	2.11115	2.65716e-06	0.000956709
418538	XM_004934588,XM_004934589,XM_025145581,XM_416748	PDE9A	phosphodiesterase 9A, transcript variant X1	protein_coding	XP_004934645.1;XP_004934646.1;XP_025001349.1;XP_416748.3	3.62414	2.98506e-06	0.00100701
39105266	gene-EYY68_mgp09	ATP8	ATP synthase F0 subunit 8	protein_coding	YP_009555265.1	-2.23992	3.56061e-06	0.00117387
415531	XM_015292256,XM_025153900,XM_025153901	SLC51B	solute carrier family 51 beta subunit, transcript variant X2	protein_coding	XP_015147742.1;XP_025009668.1;XP_025009669.1	3.48793	4.17291e-06	0.00126615
420525	XM_004939260,XM_015281995,XM_015281996,XM_025148396,XM_025148397,XM_418628	PTER	phosphotriesterase related, transcript variant X5	protein_coding	XP_004939317.1;XP_015137481.1;XP_015137482.1;XP_025004164.1;XP_025004165.1;XP_418628.1	-2.90263	4.45494e-06	0.00126713
374187	XM_025153072,XM_025153073	PTCH2	patched 2, transcript variant X1	protein_coding	XP_025008840.1;XP_025008841.1	-2.18434	9.18473e-06	0.00246729
427933	XM_425505	LOC427933	sulfotransferase 6B1-like	protein_coding	XP_425505.3	-4.2603	9.5545e-06	0.00251996
101747302	XR_001469424,XR_001469425,XR_001469426,XR_001469427,XR_001469428,XR_001469429,XR_001469430,XR_003071282,XR_003071283,XR_003071285,XR_003071286,XR_003071287,XR_003071288,XR_003071289,XR_003071290,XR_003071291,XR_003071292,XR_003071294,XR_003071295,XR_003071296,XR_003071297	LOC101747302	uncharacterized LOC101747302, transcript variant X12	lncRNA	.	4.23818	1.02935e-05	0.00257443
107052611	XR_001465211	LOC107052611	uncharacterized LOC107052611	lncRNA	.	-2.40926	1.11696e-05	0.00270043
107053519	XR_001466834,XR_001466835,XR_001466836,XR_001466837,XR_001466838,XR_001466841,XR_003075372,XR_003075373,XR_003075374,XR_003075375,XR_003075376	LOC107053519	uncharacterized LOC107053519, transcript variant X4	lncRNA	.	-2.46101	1.14034e-05	0.00271176
427567	XM_015292715,XM_015292716,XR_001468520	CHST4	carbohydrate (N-acetylglucosamine 6-O) sulfotransferase 4, transcript variant X1	protein_coding	XP_015148201.1;XP_015148202.1	2.24266	1.21855e-05	0.00285101
408036	NM_001001203	EREG	epiregulin	protein_coding	NP_001001203.1	2.65279	1.26855e-05	0.00292088
395642	NM_204838	DUSP4	dual specificity phosphatase 4	protein_coding	NP_990169.1	3.11125	1.48608e-05	0.00326622
427406	NM_001302168	CCL19	C-C motif chemokine ligand 19	protein_coding	NP_001289097.1	3.43757	1.47641e-05	0.00326622
416551	NM_001079575	NTHL1	nth like DNA glycosylase 1	protein_coding	NP_001073043.1	-2.11242	1.52291e-05	0.00329721
101749404	XR_003075638,XR_003075639,XR_003075640,XR_003075641,XR_003075642,XR_003075643,XR_003075644,XR_003075645,XR_003075646,XR_003075647,XR_003075648,XR_003075649,XR_003075650,XR_003075651,XR_003075652,XR_003075653,XR_003075654,XR_003075655,XR_003075656,XR_003075657,XR_003075658,XR_003075659,XR_003075660,XR_003075661,XR_003075662,XR_003075663,XR_003075664,XR_003075665,XR_003075666,XR_003075667,XR_003075…	LOC101749404	uncharacterized LOC101749404, transcript variant X34	lncRNA	.	-2.04461	1.82351e-05	0.00388998
396393	NM_205422	EXFABP	extracellular fatty acid-binding protein	protein_coding	NP_990753.1	6.97918	2.11552e-05	0.00443266
419428	XM_015297137,XM_417589	RNF223	ring finger protein 223, transcript variant X1	protein_coding	XP_015152623.1;XP_417589.1	2.49246	2.18511e-05	0.00443266
418289	XM_015293835,XM_015293842,XM_025143015,XM_025143018,XM_425517,XR_001468849,XR_003071659,XR_003071660,XR_003071661,XR_003071662,XR_003071663,XR_003071664	P3H3	prolyl 3-hydroxylase 3, transcript variant X11	protein_coding	XP_015149321.1;XP_015149328.1;XP_024998783.1;XP_024998786.1;XP_425517.3	-2.10138	2.97999e-05	0.0057637
395468	NM_204720,XM_015295666	CCL4	C-C motif chemokine ligand 4	protein_coding	NP_990051.1;XP_015151152.1	4.49497	3.06742e-05	0.00585475
107049666	XM_015273410	LOC107049666	integrin beta-7-like	protein_coding	XP_015128896.2	3.84197	4.26702e-05	0.00755739
424170	XM_003641637,XM_004942757,XM_004942758,XM_015289673,XM_015289675,XM_015289676,XM_025152622,XM_025152623	ABCB11	ATP binding cassette subfamily B member 11, transcript variant X7	protein_coding	XP_003641685.4;XP_004942814.3;XP_004942815.3;XP_015145159.2;XP_015145161.2;XP_015145162.2;XP_025008390.1;XP_025008391.1	-6.42391	5.06402e-05	0.0085417
770592	NM_001097538	MT3	metallothionein 3	protein_coding	NP_001091007.1	-4.58516	5.14234e-05	0.00857412
101747310	XM_004944764,XM_004944765,XM_004944766,XM_025154970	LOC101747310	uncharacterized LOC101747310, transcript variant X1	protein_coding	XP_004944821.1;XP_004944822.1;XP_004944823.1;XP_025010738.1	3.12794	6.11473e-05	0.00974728
39105257	rna-EYY68_mgt06	.	tRNA-Met	tRNA	.	5.11525	6.60662e-05	0.0101953
107049467	XM_015273069,XM_015273070,XM_015273071,XM_015273072,XM_025145940,XM_025145941,XM_025145942,XM_025145943,XM_025145944,XM_025145945	LOC107049467	uncharacterized LOC107049467, transcript variant X1	protein_coding	XP_015128555.1;XP_015128556.1;XP_015128557.1;XP_015128558.1;XP_025001708.1;XP_025001709.1;XP_025001710.1;XP_025001711.1;XP_025001712.1;XP_025001713.1	-2.82067	6.7545e-05	0.0103138
101750509	XM_004938421,XM_025146617	LOC101750509	uncharacterized LOC101750509, transcript variant X1	protein_coding	XP_004938478.1;XP_025002385.1	3.19821	7.63012e-05	0.0111014
107051700	XR_003073435,XR_003073436	LOC107051700	uncharacterized LOC107051700, transcript variant X1	lncRNA	.	-3.59762	7.64952e-05	0.0111014
112533348	XM_025154651	LOC112533348	translation initiation factor IF-2-like	protein_coding	XP_025010419.1	-2.65492	8.43775e-05	0.0119998
112532618	XR_003075677,XR_003075678,XR_003075679,XR_003075680,XR_003075681,XR_003075682,XR_003075683,XR_003075684,XR_003075685,XR_003075686,XR_003075687,XR_003075688,XR_003075689,XR_003075690,XR_003075691,XR_003075692,XR_003075693,XR_003075694,XR_003075695,XR_003075696,XR_003075697,XR_003075698,XR_003075699	LOC112532618	uncharacterized LOC112532618, transcript variant X10	lncRNA	.	-2.17448	0.00010251	0.0142981
107054144	XR_001468145	LOC107054144	uncharacterized LOC107054144	lncRNA	.	-5.19483	0.000117582	0.0162443
769402	NM_001302150,XM_015284468,XM_015284469,XM_015284470	PKIB	protein kinase (cAMP-dependent, catalytic) inhibitor beta	protein_coding	NP_001289079.1;XP_015139954.1;XP_015139955.1;XP_015139956.1	-2.12379	0.000121856	0.0164568
107054049	XR_001467967,XR_001467968,XR_003076511	LOC107054049	uncharacterized LOC107054049, transcript variant X1	lncRNA	.	-2.40552	0.000122524	0.0164568
101748527	XM_015285811	CLNK	cytokine dependent hematopoietic cell linker	protein_coding	XP_015141297.1	-2.08119	0.000127467	0.0168095
101751014	NM_001110841,XM_015295648,XM_015295649,XM_015295650,XM_015295652,XM_015295653	MLXIPL	MLX interacting protein like	protein_coding	NP_001104311.1;XP_015151134.1;XP_015151135.1;XP_015151136.1;XP_015151138.1;XP_015151139.1	-2.44627	0.000134218	0.0174983
395218	NM_001278048	FBP1	fructose-bisphosphatase 1	protein_coding	NP_001264977.1	-2.27367	0.000137163	0.0176078
769274	XM_001231710	UCN3	urocortin 3	protein_coding	XP_001231711.1	-2.03855	0.000141905	0.0178998
395394	NM_204674	FGF19	fibroblast growth factor 19	protein_coding	NP_990005.2	2.3416	0.000154808	0.0191936
429518	XM_015301282,XM_015301283,XM_015301286,XR_003075144	DOCK2L	dedicator of cytokinesis protein 2-like, transcript variant X3	protein_coding	XP_015156768.1;XP_015156769.1;XP_015156772.1	-2.07375	0.000158902	0.0192086
418622	XM_025146599,XM_416821,XR_003073260	TMEM27	transmembrane protein 27, transcript variant X3	protein_coding	XP_025002367.1;XP_416821.4	2.35498	0.000163553	0.0192886
420057	XM_004948655,XM_015299799,XM_025144316,XR_001470386,XR_001470387,XR_001470388,XR_001470389,XR_001470390	SLC1A6	solute carrier family 1 (high affinity aspartate/glutamate transporter), member 6, transcript variant X6	protein_coding	XP_004948712.1;XP_015155285.1;XP_025000084.1	3.0913	0.000163134	0.0192886
427415	NM_001031446	CD72AG	CD72 antigen	protein_coding	NP_001026617.2	4.08728	0.000161679	0.0192886
417838	NM_001199614,XM_025147965	IL22	interleukin 22	protein_coding	NP_001186543.1;XP_025003733.1	6.56327	0.000180644	0.0209616
112530097	XR_003071343	LOC112530097	small nucleolar RNA U3	snoRNA	.	-2.24967	0.000182074	0.0209616
100858739	XR_140347	LOC100858739	uncharacterized LOC100858739	transcribed_pseudogene	.	-2.22338	0.000191429	0.0218651
100857411	XM_004941122	PLACL2	Placenta-specific gene 8-like 2	protein_coding	XP_004941179.1	3.07392	0.000195265	0.0219316
101751536	XR_001465745,XR_003074365,XR_210420	LOC101751536	uncharacterized LOC101751536, transcript variant X2	lncRNA	.	-4.62437	0.000208583	0.022922
420574	NM_001030977,XM_015281395,XM_015281396,XM_015281397	ASNS	asparagine synthetase (glutamine-hydrolyzing)	protein_coding	NP_001026148.1;XP_015136881.1;XP_015136882.1;XP_015136883.1	2.14237	0.000214152	0.0231827
107051958	XM_025146650	LOC107051958	transcription initiation factor TFIID subunit 4-like	protein_coding	XP_025002418.1	-4.68933	0.000218166	0.0233246
112533362	XR_003077440,XR_003077441,XR_003077442,XR_003077443,XR_003077444,XR_003077445,XR_003077446,XR_003077449	LOC112533362	uncharacterized LOC112533362, transcript variant X1	lncRNA	.	-2.34109	0.000224383	0.0237584
417122	XM_025141494,XM_025141495,XM_025141496,XM_415405	C5	complement component 5, transcript variant X3	protein_coding	XP_024997262.1;XP_024997263.1;XP_024997264.1;XP_415405.4	-2.55835	0.000234508	0.0239686
100858007	XM_015288526	RP11-400G3.5	Uncharacterized protein	protein_coding	XP_015144012.1	-3.78171	0.000236282	0.0239686
107050152	XM_015273932,XR_003071102,XR_003071103,XR_003071104,XR_003071105,XR_003071106,XR_003071107,XR_003071108,XR_003071109,XR_003071110,XR_003071111,XR_003071112,XR_003071113,XR_003071114,XR_003071115,XR_003071116,XR_003071117,XR_003071118,XR_003071119,XR_003071120,XR_003071121,XR_003071122,XR_003071123,XR_003071124,XR_003071125	LOC107050152	translation initiation factor IF-2-like, transcript variant X25	protein_coding	XP_015129418.2	2.44263	0.000233413	0.0239686
101751781	XM_004948049	COLCA2	colorectal cancer associated 2	protein_coding	XP_004948106.2	-2.05899	0.000238363	0.0240118
101748090	XR_001465723,XR_001465724,XR_001465726,XR_003074562	LOC101748090	uncharacterized LOC101748090, transcript variant X2	lncRNA	.	-2.64389	0.000243347	0.02425
422046	NM_001329498,XM_025148803	CYP2AC1	cytochrome P450, family 2, subfamily AC, polypeptide 1	protein_coding	NP_001316427.1;XP_025004571.1	-3.68939	0.000251946	0.0246941
395872	NM_205018	IL8L1	interleukin 8-like 1	protein_coding	NP_990349.1	2.80745	0.000324154	0.0297606
421368	XM_004935335,XM_419428	BATF3	basic leucine zipper ATF-like transcription factor 3, transcript variant X1	protein_coding	XP_004935392.1;XP_419428.4	2.51639	0.000345286	0.0313045
418181	XM_015291997,XM_015292003,XM_025141816,XM_025141825,XM_025141832,XM_025141836,XM_025141840,XM_025141842,XR_003071177,XR_003071181	PIK3C2G	phosphatidylinositol-4-phosphate 3-kinase catalytic subunit type 2 gamma, transcript variant X10	protein_coding	XP_015147483.1;XP_015147489.1;XP_024997584.1;XP_024997593.1;XP_024997600.1;XP_024997604.1;XP_024997608.1;XP_024997610.1	-2.32946	0.00036583	0.0323581
427263	XM_424846	PSAT1	phosphoserine aminotransferase 1	protein_coding	XP_424846.3	3.23369	0.000362749	0.0323581
107050073	XM_025151907	LOC107050073	uncharacterized LOC107050073	protein_coding	XP_025007675.1	-2.96687	0.00036385	0.0323581
396495	NM_205498	IL8L2	interleukin 8-like 2	protein_coding	NP_990829.1	2.28471	0.000407437	0.0350537
418700	XM_416896	LYGL	lysozyme g-like	protein_coding	XP_416896.1	2.85907	0.000410804	0.0350537
373904	NM_204115,XM_015297294,XM_015297295	TNFRSF10B	tumor necrosis factor receptor superfamily, member 10b	protein_coding	NP_989446.2;XP_015152780.1;XP_015152781.1	2.2771	0.000430381	0.03588
424409	NM_001277544,XM_015290274,XM_025152810	RGS16	regulator of G-protein signaling 16	protein_coding	NP_001264473.1;XP_015145760.2;XP_025008578.1	-2.03096	0.000423784	0.03588
107053660	XR_003075733	LOC107053660	uncharacterized LOC107053660	lncRNA	.	-3.31966	0.000427328	0.03588
421017	XM_004935205,XM_025147798,XM_025147799,XM_025147800,XM_025147801	FBXO15	F-box protein 15, transcript variant X4	protein_coding	XP_004935262.2;XP_025003566.1;XP_025003567.1;XP_025003568.1;XP_025003569.1	-3.49008	0.000432981	0.0358904
107050518	XM_025145807,XM_025145808,XR_003072701,XR_003072702,XR_003072703,XR_003072704,XR_003072705,XR_003072706,XR_003072707,XR_003072708,XR_003072709	LOC107050518	cohesin subunit SA-3-like, transcript variant X5	protein_coding	XP_025001575.1;XP_025001576.1	-2.3686	0.000491119	0.0379386
112532231	XR_003074688	LOC112532231	U1 spliceosomal RNA	snRNA	.	-3.26696	0.000496356	0.038096
423079	XM_015286662	HPS5	HPS5, biogenesis of lysosomal organelles complex 2 subunit 2	protein_coding	XP_015142148.1	2.42627	0.000526738	0.039936
395163	NM_204502,XM_015293988,XM_015293990,XM_015293991,XM_015293992,XM_015293994,XM_025154798,XM_025154799	FSTL4	follistatin like 4	protein_coding	NP_989833.1;XP_015149474.2;XP_015149476.2;XP_015149477.2;XP_015149478.2;XP_015149480.2;XP_025010566.1;XP_025010567.1	2.18912	0.000601369	0.0440579
419335	XM_015296529,XM_015296530,XM_015296531,XR_001469601,XR_001469602,XR_003071385	LOC419335	uncharacterized LOC419335, transcript variant X3	protein_coding	XP_015152015.1;XP_015152016.1;XP_015152017.1	-4.28524	0.000614516	0.0445708
396499	NM_205502,XM_015295686,XM_015295687,XM_015295688,XM_015295690,XM_025141926,XM_025141927,XM_025141928,XM_025141929,XM_025141930	CRYBA1	crystallin beta A1	protein_coding	NP_990833.2;XP_015151172.1;XP_015151173.1;XP_015151174.1;XP_015151176.1;XP_024997694.1;XP_024997695.1;XP_024997696.1;XP_024997697.1;XP_024997698.1	-4.34803	0.000647379	0.0458091
414833	NM_001001752	CYP2C45	cytochrome P-450 2C45	protein_coding	NP_001001752.1	-3.49609	0.000642105	0.0458091
395519	NM_204757,XM_015284449	MAFF	MAF bZIP transcription factor F	protein_coding	NP_990088.1;XP_015139935.1	2.06515	0.00066365	0.0460617
112532992	XR_003076677	LOC112532992	uncharacterized LOC112532992	lncRNA	.	-3.43787	0.000673375	0.0461875
420597	NM_001199613,XM_015281411,XM_025147188,XM_025147189	AGR3	anterior gradient 3, protein disulphide isomerase family member	protein_coding	NP_001186542.1;XP_015136897.1;XP_025002956.1;XP_025002957.1	-2.07309	0.000684646	0.0464427
420044	XM_418167	KRT23	keratin 23	protein_coding	XP_418167.4	3.93991	0.000689524	0.046522
39105243	rna-EYY68_mgt15	.	tRNA-Gly	tRNA	.	-2.52616	0.000716499	0.0478965
112531967	XM_025148416	LOC112531967	uncharacterized LOC112531967	protein_coding	XP_025004184.1	-2.29971	0.000753683	0.0494702
770547	XM_001233884	GIF	gastric intrinsic factor	protein_coding	XP_001233885.3	-4.69194	0.000761706	0.0497716

## Sheet: EA+BBR vs EA at day 4 PI
Gene_ID	Transcript_ID	Gene_Symbol	Description	gene_biotype	Protein_ID	EA+BBR/EA. Log FC	p value	FDR
426928	XM_003641039	ENPP3	ectonucleotide pyrophosphatase/phosphodiesterase 3	protein_coding	XP_003641087.3	3.99247	2.16722e-29	3.20836e-25
770371	NM_001163003,XM_015295193,XR_003071055	SMIM5	small integral membrane protein 5	protein_coding	NP_001156475.1;XP_015150679.1	5.26456	2.38344e-26	1.76422e-22
422709	NM_001109784	MTTP	microsomal triglyceride transfer protein	protein_coding	NP_001103254.2	5.21962	8.18778e-26	4.0404e-22
112532700	XM_025151917	LOC112532700	deleted in malignant brain tumors 1 protein-like	protein_coding	XP_025007685.1	4.58453	1.64675e-25	6.09464e-22
417268	NM_001305656,NM_001305657,NM_001305658,NM_001305659,NM_001305660,XM_015279516,XM_025156080,XM_025156081,XM_025156082,XM_025156083,XM_025156084	SLC31A1	solute carrier family 31 member 1	protein_coding	NP_001292585.1;NP_001292586.1;NP_001292587.1;NP_001292588.1;NP_001292589.1;XP_015135002.1;XP_025011848.1;XP_025011849.1;XP_025011850.1;XP_025011851.1;XP_025011852.1	2.50546	2.71863e-25	8.04932e-22
415776	NM_001079717,XM_025154176,XM_025154177,XM_025154178	PEPD	peptidase D	protein_coding	NP_001073185.1;XP_025009944.1;XP_025009945.1;XP_025009946.1	3.01875	5.96287e-24	1.47124e-20
396052	NM_205147	CYP1A1	cytochrome P450, family 1, subfamily A, polypeptide 1	protein_coding	NP_990478.1	177.786	6.55071e-23	1.38538e-19
422792	NM_001012581,XM_025149693	UGDH	UDP-glucose 6-dehydrogenase	protein_coding	NP_001012599.1;XP_025005461.1	2.43479	3.37717e-22	6.24946e-19
112529943	XM_025152024	LOC112529943	deleted in malignant brain tumors 1 protein-like	protein_coding	XP_025007792.1	3.93419	3.84843e-21	6.33025e-18
415820	NM_001030576	HNF4beta	hepatic nuclear factor 4 beta	protein_coding	NP_001025747.2	3.68937	5.47151e-21	8.10002e-18
423881	NM_001277375,XM_015288649	GSTO1	glutathione S-transferase omega 1	protein_coding	NP_001264304.1;XP_015144135.1	2.14384	3.30659e-20	4.07923e-17
770198	XM_001233530,XM_004937527	SLC13A1	solute carrier family 13 member 1, transcript variant X2	protein_coding	XP_001233531.3;XP_004937584.1	4.43817	3.08074e-20	4.07923e-17
396051	NM_205146,XM_015278761	CYP1A2	cytochrome P450, family 1, subfamily A, polypeptide 2	protein_coding	NP_990477.1;XP_015134247.1	31.9521	1.34451e-19	1.53108e-16
423698	XM_421579	HKDC1	hexokinase domain containing 1	protein_coding	XP_421579.2	3.583	1.53286e-19	1.62089e-16
396489	NM_205493	GLUL	glutamate-ammonia ligase	protein_coding	NP_990824.1	4.05504	2.22537e-19	2.19629e-16
424263	XM_422110	GPD1L2	glycerol-3-phosphate dehydrogenase 1-like 2	protein_coding	XP_422110.3	2.89957	2.57206e-19	2.37979e-16
426811	XM_015280829,XM_015280830,XM_015280831,XM_015280832,XM_015280833,XM_015280834	TRIM36	tripartite motif containing 36, transcript variant X6	protein_coding	XP_015136315.1;XP_015136316.1;XP_015136317.1;XP_015136318.1;XP_015136319.1;XP_015136320.2	3.65815	3.42997e-18	2.98689e-15
420728	XM_004939507,XM_004939508,XM_015281695	TRANK1	tetratricopeptide repeat and ankyrin repeat containing 1, transcript variant X2	protein_coding	XP_004939564.2;XP_004939565.1;XP_015137181.1	3.49473	1.50137e-17	1.23479e-14
395863	NM_205011	HPGDS	hematopoietic prostaglandin D synthase	protein_coding	NP_990342.1	2.7869	2.34469e-17	1.75785e-14
419194	NM_001006290	ADA	adenosine deaminase	protein_coding	NP_001006290.1	2.36847	2.48144e-17	1.75785e-14
421130	NM_001031022	SDR16C5	short chain dehydrogenase/reductase family 16C, member 5	protein_coding	NP_001026193.1	2.7477	2.49357e-17	1.75785e-14
417401	NM_001318458	TRIM25	tripartite motif containing 25	protein_coding	NP_001305387.1	3.48337	3.16602e-17	2.13044e-14
771974	NM_001329509	CYP4A22	cytochrome P450 family 4 subfamily A member 22	protein_coding	NP_001316438.1	3.31997	3.52012e-17	2.26573e-14
425007	XM_015291762	SI	sucrase-isomaltase	protein_coding	XP_015147248.1	6.40735	4.68849e-17	2.89202e-14
423073	XM_015286644,XM_015286645,XM_015286646,XM_015286647,XM_015286648,XM_015286649,XM_015286650,XM_015286651,XM_025151013,XM_025151014,XM_025151015,XR_003075338	USH1C	USH1 protein network component harmonin, transcript variant X6	protein_coding	XP_015142130.1;XP_015142131.1;XP_015142132.1;XP_015142133.1;XP_015142134.1;XP_015142135.1;XP_015142136.1;XP_015142137.1;XP_025006781.1;XP_025006782.1;XP_025006783.1	2.18725	6.23495e-17	3.69209e-14
423343	XM_015287669	ENTPD5	ectonucleoside triphosphate diphosphohydrolase 5	protein_coding	XP_015143155.2	2.71936	1.37771e-16	7.84446e-14
421465	XM_015283752,XM_025149157,XM_419514	RMDN2	regulator of microtubule dynamics 2, transcript variant X2	protein_coding	XP_015139238.1;XP_025004925.1;XP_419514.3	2.28127	3.15349e-16	1.72905e-13
423679	XM_015278704	ASAH2	N-acylsphingosine amidohydrolase 2	protein_coding	XP_015134190.1	4.87504	3.75423e-16	1.98492e-13
374015	NM_204192	FABP1	fatty acid binding protein 1	protein_coding	NP_989523.1	5.3473	7.34151e-16	3.70942e-13
101750052	XM_025152659	LOC101750052	UDP-glucuronosyltransferase 1-5-like	protein_coding	XP_025008427.1	3.94929	7.51706e-16	3.70942e-13
395496	NM_001293240,XM_015275173	SLC5A1	solute carrier family 5 member 1	protein_coding	NP_001280169.1;XP_015130659.1	5.45167	1.4467e-15	6.9087e-13
428771	XM_426327	ENPEP	glutamyl aminopeptidase	protein_coding	XP_426327.3	4.87049	1.98706e-15	9.19264e-13
693266	NM_001044689,XM_025152263	CASP18	initiator caspase	protein_coding	NP_001038154.1;XP_025008031.1	2.31632	5.75382e-15	2.5812e-12
421013	NM_001006385,XR_003073565	CNDP2	CNDP dipeptidase 2 (metallopeptidase M20 family)	protein_coding	NP_001006385.1	4.33928	6.29007e-15	2.73877e-12
419084	XM_015280883,XM_417276	GDPD4	glycerophosphodiester phosphodiesterase domain containing 4, transcript variant X2	protein_coding	XP_015136369.1;XP_417276.2	4.96772	8.45794e-15	3.57747e-12
427352	XM_424930	SLC1A1	solute carrier family 1 member 1	protein_coding	XP_424930.4	2.58626	1.35818e-14	5.58512e-12
418178	NM_001135550,XM_015290135,XM_015290146,XM_025148902,XM_025148903,XM_025148905,XM_025148906,XM_025148908	MGST1	microsomal glutathione S-transferase 1	protein_coding	NP_001129022.1;XP_015145621.1;XP_015145632.1;XP_025004670.1;XP_025004671.1;XP_025004673.1;XP_025004674.1;XP_025004676.1	2.21604	1.45593e-14	5.82529e-12
396536	NM_205525,XM_015297971	APOA1	apolipoprotein A1	protein_coding	NP_990856.1;XP_015153457.1	14.5681	1.80654e-14	7.0379e-12
422117	XM_025141794,XM_025141795,XM_420120	SLC16A5	solute carrier family 16 member 5, transcript variant X3	protein_coding	XP_024997562.1;XP_024997563.1;XP_420120.4	6.97274	3.13847e-14	1.16242e-11
428650	NM_001318443	RSAD2	radical S-adenosyl methionine domain containing 2	protein_coding	NP_001305372.1	12.9388	3.14083e-14	1.16242e-11
423730	XM_015288295	COMTD1	catechol-O-methyltransferase domain containing 1	protein_coding	XP_015143781.1	2.70459	4.18446e-14	1.51089e-11
396550	NM_001305200	SCP2	sterol carrier protein 2	protein_coding	NP_001292129.1	2.43033	5.58301e-14	1.96788e-11
418167	XM_004937958,XM_416398	USP18	ubiquitin specific peptidase 18, transcript variant X2	protein_coding	XP_004938015.1;XP_416398.3	7.17086	5.81583e-14	2.00227e-11
419096	XM_004938051	BCL2L14	BCL2 like 14	protein_coding	XP_004938108.2	2.8536	6.14699e-14	2.02222e-11
424112	XM_004942682,XM_015289549,XM_015289550,XM_025152402,XM_025152403	IDH1	isocitrate dehydrogenase (NADP(+)) 1, cytosolic, transcript variant X1	protein_coding	XP_004942739.1;XP_015145035.1;XP_015145036.1;XP_025008170.1;XP_025008171.1	2.7426	6.07966e-14	2.02222e-11
427807	XM_025141690,XR_003071126	ANKFN1	ankyrin repeat and fibronectin type III domain containing 1, transcript variant X1	protein_coding	XP_024997458.1	16.9282	8.80648e-14	2.83416e-11
421097	XM_025147915,XM_419181	MEP1B	meprin A subunit beta, transcript variant X2	protein_coding	XP_025003683.1;XP_419181.3	10.3672	1.23266e-13	3.88263e-11
771533	XM_025141834	SLC39A11	solute carrier family 39 member 11	protein_coding	XP_024997602.1	2.1869	1.32786e-13	4.09536e-11
107055163	XR_001470174	LOC107055163	uncharacterized LOC107055163	lncRNA	.	10.7596	1.8409e-13	5.56177e-11
417631	NM_001318414	GDPD1	glycerophosphodiester phosphodiesterase domain containing 1	protein_coding	NP_001305343.1	2.69473	4.07032e-13	1.18151e-10
101751055	XM_015275527,XM_025155697,XM_025155698	DAO	D-amino acid oxidase, transcript variant X3	protein_coding	XP_015131013.1;XP_025011465.1;XP_025011466.1	2.04868	4.73017e-13	1.34664e-10
419953	NM_001167732	ACE	angiotensin I converting enzyme	protein_coding	NP_001161204.1	5.96355	4.9448e-13	1.38119e-10
421740	NM_001278004	SOT3A1L	sulfotransferase family 3A, member 1-like	protein_coding	NP_001264933.1	2.66516	6.69715e-13	1.83601e-10
395550	NM_204775	LY6E	lymphocyte antigen 6 family member E	protein_coding	NP_990106.1	7.75144	7.4143e-13	1.99566e-10
424877	XM_422690	EHHADH	enoyl-CoA hydratase and 3-hydroxyacyl CoA dehydrogenase	protein_coding	XP_422690.2	2.72066	9.6014e-13	2.5382e-10
107053953	XR_001467786	LOC107053953	uncharacterized LOC107053953	lncRNA	.	19.4558	1.00533e-12	2.61104e-10
418460	XM_416669	PDZK1	PDZ domain containing 1	protein_coding	XP_416669.4	3.14065	1.61777e-12	4.12923e-10
403120	NM_001001296	IFI6	interferon alpha inducible protein 6	protein_coding	NP_001001296.1	13.9198	1.70022e-12	4.26611e-10
421347	NM_001012874,XM_015283646,XM_015283647,XM_015283648	BPNT1	3'(2'), 5'-bisphosphate nucleotidase 1	protein_coding	NP_001012892.2;XP_015139132.1;XP_015139133.1;XP_015139134.1	2.36546	1.83182e-12	4.49828e-10
424494	XM_004936591,XM_004936592,XM_004936594,XM_015290709,XM_015290710,XM_015290711,XM_015290712,XM_015290714,XM_015290715	BCAR3	breast cancer anti-estrogen resistance 3, transcript variant X6	protein_coding	XP_004936648.1;XP_004936649.1;XP_004936651.1;XP_015146195.1;XP_015146196.1;XP_015146197.1;XP_015146198.1;XP_015146200.1;XP_015146201.1	2.6117	1.85352e-12	4.49828e-10
396272	NM_207178	SLC2A2	solute carrier family 2 member 2	protein_coding	NP_997061.1	25.6963	1.92649e-12	4.59996e-10
395701	NM_204885,XM_015284013	EZR	ezrin	protein_coding	NP_990216.1;XP_015139499.1	2.28499	2.29779e-12	5.39944e-10
395456	XM_015280354,XM_424841	PCSK5	proprotein convertase subtilisin/kexin type 5, transcript variant X2	protein_coding	XP_015135840.1;XP_424841.4	2.2523	2.35827e-12	5.45497e-10
396535	NM_001044633	APOB	apolipoprotein B	protein_coding	NP_001038098.1	5.55236	2.56346e-12	5.83838e-10
421753	NM_001321736,XM_025148740	SLC16A10	solute carrier family 16 member 10	protein_coding	NP_001308665.1;XP_025004508.1	3.31728	2.67469e-12	5.99942e-10
771806	XM_001234022	TM4SF4	transmembrane 4 L six family member 4	protein_coding	XP_001234023.1	2.69071	2.92042e-12	6.45282e-10
100859733	NM_001277678	CIDEC	cell death inducing DFFA like effector c	protein_coding	NP_001264607.1	7.24196	3.32154e-12	7.23119e-10
395346	NM_204635,XM_015292519	BCO1	beta-carotene 15,15'-monooxygenase 1	protein_coding	NP_989966.1;XP_015148005.1	4.08557	3.40162e-12	7.2982e-10
419498	NM_001197038	GUCA2A	guanylate cyclase activator 2A	protein_coding	NP_001183967.1	3.07515	3.8506e-12	8.14348e-10
422513	XM_015276605,XM_015276606,XM_420476	HERC4L	hect domain and RLD 4-like, transcript variant X1	protein_coding	XP_015132091.1;XP_015132092.1;XP_420476.5	5.25542	4.60899e-12	9.61006e-10
424649	NM_001031287,XM_025152880	CPT2	carnitine palmitoyltransferase 2	protein_coding	NP_001026458.2;XP_025008648.1	2.06786	7.2255e-12	1.48564e-09
395330	NM_204621,NM_204621_dup1	PTPRJ	protein tyrosine phosphatase, receptor type J	protein_coding	NP_989952.1	3.89712	8.37211e-12	1.69782e-09
422244	XM_004940676,XM_004940677,XM_015278477,XM_420232	ADGRG4	adhesion G protein-coupled receptor G4, transcript variant X3	protein_coding	XP_004940733.1;XP_004940734.1;XP_015133963.1;XP_420232.4	6.57666	9.05865e-12	1.81222e-09
421321	XM_015283917,XM_015283918,XM_419386	EPHX1	epoxide hydrolase 1, transcript variant X2	protein_coding	XP_015139403.1;XP_015139404.1;XP_419386.2	2.66838	9.96458e-12	1.941e-09
422633	NM_001011690	CL2	liver ribonuclease A	protein_coding	NP_001011690.1	6.77841	1.09728e-11	2.10963e-09
417615	NM_001006223,XM_015295773,XM_015295774	ALDH3A2	aldehyde dehydrogenase 3 family member A2	protein_coding	NP_001006223.1;XP_015151259.2;XP_015151260.2	2.31649	1.72207e-11	3.24163e-09
421921	XM_015284945	CMPK2	cytidine/uridine monophosphate kinase 2	protein_coding	XP_015140431.2	7.28138	1.72986e-11	3.24163e-09
395283	NM_204591,XM_015278184	TRAIL-LIKE	TNF-related apoptosis inducing ligand-like	protein_coding	NP_989922.1;XP_015133670.1	2.52575	1.8017e-11	3.33404e-09
415622	XM_001231336,XM_015292302,XM_015292303,XM_015292304,XM_015292305,XM_015292306,XM_025154294,XM_025154295,XR_003077241	SLC7A6	solute carrier family 7 member 6, transcript variant X9	protein_coding	XP_001231337.3;XP_015147788.1;XP_015147789.1;XP_015147790.1;XP_015147791.1;XP_015147792.1;XP_025010062.1;XP_025010063.1	2.2652	2.07127e-11	3.78557e-09
100858159	XM_015281151,XM_015281152,XM_015281153	AOC1	amine oxidase, copper containing 1, transcript variant X3	protein_coding	XP_015136637.2;XP_015136638.2;XP_015136639.2	15.0193	2.19906e-11	3.9701e-09
427337	NM_001031435	PTGR1	prostaglandin reductase 1	protein_coding	NP_001026606.1	4.2961	3.38774e-11	6.04243e-09
107054749	XR_001469343	LOC107054749	uncharacterized LOC107054749	lncRNA	.	6.74582	4.6452e-11	8.18662e-09
100857724	XM_003641673	DM5L	dimethylaniline monooxygenase [N-oxide-forming] 5-like	protein_coding	XP_003641721.3	3.13061	4.87029e-11	8.48232e-09
420201	NM_001199475	CHMP4C	charged multivesicular body protein 4C	protein_coding	NP_001186404.1	2.20525	5.70232e-11	9.70312e-09
424822	NM_001277417	RBP2	retinol binding protein 2	protein_coding	NP_001264346.1	3.35977	6.17951e-11	1.03956e-08
417435	XM_015279952,XM_015279953,XM_415687	SLC16A6	solute carrier family 16 member 6, transcript variant X2	protein_coding	XP_015135438.1;XP_015135439.1;XP_415687.2	2.44002	8.73534e-11	1.45301e-08
421055	XM_015282561,XM_015282562,XM_015282563,XM_015282564,XM_015282565,XM_015282566,XM_015282567,XM_015282568,XM_015282569,XM_015282570,XM_015282571,XM_015282572,XM_015282573,XM_015282574,XM_015282575,XM_015282576,XM_015282577,XM_015282578,XM_015282579,XM_015282580,XM_015282581,XM_015282582,XM_025147875,XM_025147876,XM_025147877,XM_025147878,XM_025147879,XM_025147880,XM_025147881,XM_025147882	EPB41L3	erythrocyte membrane protein band 4.1 like 3, transcript variant X8	protein_coding	XP_015138047.1;XP_015138048.1;XP_015138049.1;XP_015138050.1;XP_015138051.1;XP_015138052.1;XP_015138053.1;XP_015138054.1;XP_015138055.1;XP_015138056.1;XP_015138057.1;XP_015138058.1;XP_015138059.1;XP_015138060.1;XP_015138061.1;XP_015138062.1;XP_015138063.1;XP_015138064.1;XP_015138065.1;XP_015138066.1;XP_015138067.1;XP_015138068.1;XP_025003643.1;XP_025003644.1;XP_025003645.1;XP_025003646.1;XP_025003…	3.06319	9.5151e-11	1.56239e-08
101747446	XR_003075005,XR_003075006	LOC101747446	uncharacterized LOC101747446, transcript variant X2	lncRNA	.	2.76617	9.60398e-11	1.56239e-08
421906	XM_003641046,XM_004940488,XM_004940489,XM_025148886	FBXO25	F-box protein 25, transcript variant X1	protein_coding	XP_003641094.2;XP_004940545.2;XP_004940546.1;XP_025004654.1	2.35859	1.21236e-10	1.95085e-08
418414	XM_416629	LOC418414	uncharacterized LOC418414	protein_coding	XP_416629.1	3.12196	1.23657e-10	1.96841e-08
418622	XM_025146599,XM_416821,XR_003073260	TMEM27	transmembrane protein 27, transcript variant X3	protein_coding	XP_025002367.1;XP_416821.4	6.28044	1.70482e-10	2.6849e-08
770592	NM_001097538	MT3	metallothionein 3	protein_coding	NP_001091007.1	-4.51837	1.75334e-10	2.7038e-08
107054979	XM_015297466,XM_015297471,XM_015297479,XM_015297484,XM_015297489,XM_015297495,XM_015297498,XM_025144230,XM_025144237,XM_025144239	HHLA2	HERV-H LTR-associating 2, transcript variant X10	protein_coding	XP_015152952.1;XP_015152957.1;XP_015152965.1;XP_015152970.1;XP_015152975.1;XP_015152981.1;XP_015152984.1;XP_024999998.1;XP_025000005.1;XP_025000007.1	4.3185	1.79057e-10	2.73275e-08
769013	NM_001252280,XM_015297553,XR_001469883,XR_001469884	SMPDL3B	sphingomyelin phosphodiesterase acid like 3B	protein_coding	NP_001239209.1;XP_015153039.1	2.46505	2.01682e-10	3.04663e-08
424288	XM_015289922,XM_422133	ACMSD	aminocarboxymuconate semialdehyde decarboxylase, transcript variant X1	protein_coding	XP_015145408.1;XP_422133.2	5.18	2.57901e-10	3.85654e-08
425031	NM_001004412	MME	membrane metalloendopeptidase	protein_coding	NP_001004412.1	3.80541	2.85111e-10	4.22078e-08
101750534	XM_004939383	PRR15	proline rich 15	protein_coding	XP_004939440.1	6.48347	2.919e-10	4.27851e-08
374033	NM_204204	UGT8	UDP glycosyltransferase 8	protein_coding	NP_989535.1	2.35365	2.99222e-10	4.34283e-08
420045	NM_001277981	KRT20	keratin 20	protein_coding	NP_001264910.1	4.15634	3.41672e-10	4.91079e-08
422610	NM_001031145,XM_015276269,XM_015276270	GPAT3	glycerol-3-phosphate acyltransferase 3	protein_coding	NP_001026316.1;XP_015131755.1;XP_015131756.1	2.49839	3.71862e-10	5.29332e-08
421375	NM_001031049,XM_015283666	LPGAT1	lysophosphatidylglycerol acyltransferase 1	protein_coding	NP_001026220.1;XP_015139152.1	2.43003	4.42071e-10	6.23277e-08
419527	XM_004947557,XM_015297322,XM_025142935,XM_417678	DOCK5	dedicator of cytokinesis 5, transcript variant X3	protein_coding	XP_004947614.2;XP_015152808.1;XP_024998703.1;XP_417678.2	2.09404	4.57947e-10	6.39571e-08
417517	XM_415765	MDH2	malate dehydrogenase 2	protein_coding	XP_415765.2	2.41943	4.94734e-10	6.8449e-08
107054730	XR_001469292	LOC107054730	uncharacterized LOC107054730	lncRNA	.	2.89857	5.03128e-10	6.89659e-08
420423	XM_418529	SLC22A13	solute carrier family 22 member 13	protein_coding	XP_418529.5	3.8167	5.43659e-10	7.38379e-08
404747	NM_213572,XM_015295699,XM_015295700	SLC6A4	solute carrier family 6 member 4	protein_coding	NP_998737.1;XP_015151185.1;XP_015151186.1	2.90064	5.7589e-10	7.75043e-08
414832	NM_001001751	CYP3A5	cytochrome P450 family 3 subfamily A member 5	protein_coding	NP_001001751.1	5.26277	6.28476e-10	8.23359e-08
421582	XM_419620	SLC22A3	solute carrier family 22 member 3	protein_coding	XP_419620.4	2.64597	6.26602e-10	8.23359e-08
769737	NM_001277619,NM_001277620,NM_001277621	NQO1	NAD(P)H quinone dehydrogenase 1	protein_coding	NP_001264548.1;NP_001264549.1;NP_001264550.1	2.31201	6.67604e-10	8.66948e-08
395780	NM_204938	APOA4	apolipoprotein A4	protein_coding	NP_990269.1	18.5226	6.77811e-10	8.72549e-08
418466	XM_004938348,XM_416675	LIPI	lipase member I, transcript variant X1	protein_coding	XP_004938405.1;XP_416675.2	3.92429	7.86546e-10	1.0038e-07
420971	XM_419056	SLC6A19	solute carrier family 6 member 19	protein_coding	XP_419056.1	2.84783	8.64364e-10	1.09368e-07
424185	NM_001193638	IFIH1	interferon induced with helicase C domain 1	protein_coding	NP_001180567.1	3.37675	9.51977e-10	1.19433e-07
101751203	XM_004934502	MMP11	matrix metallopeptidase 11	protein_coding	XP_004934559.2	-2.46038	1.20572e-09	1.48746e-07
112532477	XM_025150890	LOC112532477	fibrinogen-like protein 1-like protein	protein_coding	XP_025006658.1	4.02235	1.47312e-09	1.80232e-07
416033	XM_003642000,XM_004944603,XM_004944604,XM_015293362,XM_015293364,XM_015293365	SLC41A3	solute carrier family 41 member 3, transcript variant X4	protein_coding	XP_003642048.1;XP_004944660.1;XP_004944661.1;XP_015148848.1;XP_015148850.1;XP_015148851.1	2.1497	1.49712e-09	1.81667e-07
422427	XM_004940918,XM_015285390	DDX60	DExD/H-box helicase 60, transcript variant X2	protein_coding	XP_004940975.1;XP_015140876.1	5.02257	1.57599e-09	1.89683e-07
423896	NM_001031237	ACSL5	acyl-CoA synthetase long-chain family member 5	protein_coding	NP_001026408.1	3.05484	1.69443e-09	2.02293e-07
107050495	XM_025148124	LOC107050495	merozoite surface antigen 2-like	protein_coding	XP_025003892.1	7.2959	1.74754e-09	2.06965e-07
396322	NM_205365	GSTT1	glutathione S-transferase theta 1	protein_coding	NP_990696.1	4.23594	1.91832e-09	2.25387e-07
395313	NM_204609	MX1	MX dynamin like GTPase 1	protein_coding	NP_989940.1	7.60923	2.1653e-09	2.50431e-07
417968	XM_025155035,XM_416207	GUCY2C	guanylate cyclase 2C, transcript variant X1	protein_coding	XP_025010803.1;XP_416207.3	2.33287	2.1979e-09	2.5223e-07
427417	XM_424990	CREB3	cAMP responsive element binding protein 3	protein_coding	XP_424990.1	2.42883	2.29125e-09	2.6092e-07
429678	NM_001252068	SLC25A22	solute carrier family 25 (mitochondrial carrier: glutamate), member 22	protein_coding	NP_001238997.1	3.10098	2.41093e-09	2.72454e-07
415320	NM_001030390	HEXA	hexosaminidase subunit alpha	protein_coding	NP_001025561.1	2.59689	2.71381e-09	2.99815e-07
423118	NM_001012898,XM_015286794,XM_015286795,XM_015286797,XM_015286798,XM_025150696	CPT1A	carnitine palmitoyltransferase 1A	protein_coding	NP_001012916.1;XP_015142280.1;XP_015142281.1;XP_015142283.1;XP_015142284.1;XP_025006464.1	2.41952	2.67333e-09	2.99815e-07
106182184	NM_001312902,XM_015294945	DMB1	major histocompatibility complex, class II, DM beta 1	protein_coding	NP_001299831.1;XP_015150431.1	2.65624	2.69919e-09	2.99815e-07
771069	XM_001233573,XM_004947408	LOC771069	C-factor-like, transcript variant X2	protein_coding	XP_001233574.1;XP_004947465.1	2.35493	2.74248e-09	3.00738e-07
427007	XM_424609	ANKS4B	ankyrin repeat and sterile alpha motif domain containing 4B	protein_coding	XP_424609.1	2.80862	3.12089e-09	3.37249e-07
418624	NM_001030808	PIGA	phosphatidylinositol glycan anchor biosynthesis class A	protein_coding	NP_001025979.1	2.53742	3.31558e-09	3.5568e-07
426354	XM_015273266	SLC27A2	solute carrier family 27 member 2	protein_coding	XP_015128752.2	3.53201	3.73887e-09	3.98203e-07
422611	XM_420571	CDS1	CDP-diacylglycerol synthase 1	protein_coding	XP_420571.4	2.32276	4.68856e-09	4.95782e-07
417520	NM_001195796,XM_015295712,XM_015295713,XM_015295714,XM_015295715,XM_015295717,XM_015295718,XM_015295719,XM_025141942,XM_025141943,XM_025141944,XM_025141945,XM_025141946	POR	cytochrome p450 oxidoreductase	protein_coding	NP_001182725.1;XP_015151198.1;XP_015151199.1;XP_015151200.1;XP_015151201.1;XP_015151203.1;XP_015151204.1;XP_015151205.1;XP_024997710.1;XP_024997711.1;XP_024997712.1;XP_024997713.1;XP_024997714.1	2.28444	5.12723e-09	5.30794e-07
424419	XM_004943215,XM_015290500,XM_025153229,XM_422262	TOR1AIP2	torsin 1A interacting protein 2, transcript variant X1	protein_coding	XP_004943272.1;XP_015145986.1;XP_025008997.1;XP_422262.2	2.30942	5.10461e-09	5.30794e-07
426644	XM_424271	ERMP1	endoplasmic reticulum metallopeptidase 1	protein_coding	XP_424271.3	2.02151	5.08274e-09	5.30794e-07
426878	XM_004949728,XM_015300253,XM_015300254,XM_025145593,XM_025145594,XM_025145595	LIMA1	LIM domain and actin binding 1, transcript variant X3	protein_coding	XP_004949785.1;XP_015155739.1;XP_015155740.1;XP_025001361.1;XP_025001362.1;XP_025001363.1	2.00986	6.41313e-09	6.59305e-07
419634	XM_004947769,XM_004947770,XM_004947771,XM_015297808,XM_025143109,XM_417781	KIAA0319L	KIAA0319 like, transcript variant X3	protein_coding	XP_004947826.1;XP_004947827.1;XP_004947828.1;XP_015153294.1;XP_024998877.1;XP_417781.4	2.53615	6.83303e-09	6.97629e-07
771985	XM_001235187,XM_025154299,XM_025154301,XM_025154306	PTPRR	protein tyrosine phosphatase, receptor type R, transcript variant X4	protein_coding	XP_001235188.3;XP_025010067.1;XP_025010069.1;XP_025010074.1	11.1902	6.963e-09	7.06029e-07
418310	XM_004938145,XM_004938146,XM_004938147,XM_004938148,XM_015294273,XM_015294290,XM_015294293,XM_015294294,XM_015294300,XM_015294301,XM_416534	STYK1	serine/threonine/tyrosine kinase 1, transcript variant X9	protein_coding	XP_004938202.2;XP_004938203.2;XP_004938204.2;XP_004938205.2;XP_015149759.1;XP_015149776.1;XP_015149779.1;XP_015149780.1;XP_015149786.1;XP_015149787.1;XP_416534.4	2.17407	7.14236e-09	7.1929e-07
100857587	XM_004943729,XM_015278951	DAPK2	death associated protein kinase 2, transcript variant X2	protein_coding	XP_004943786.1;XP_015134437.1	2.35374	7.59397e-09	7.59602e-07
418100	XM_416333	PARP12	poly(ADP-ribose) polymerase family member 12	protein_coding	XP_416333.4	2.60686	8.1574e-09	8.10485e-07
768599	XM_015276070,XM_015276071,XM_015276072,XM_015276073,XM_015276074,XM_015276075,XM_025149024	ASAP2	ArfGAP with SH3 domain, ankyrin repeat and PH domain 2, transcript variant X6	protein_coding	XP_015131556.2;XP_015131557.2;XP_015131558.2;XP_015131559.2;XP_015131560.2;XP_015131561.2;XP_025004792.1	2.03202	9.00939e-09	8.89167e-07
396069	NM_205160	GLRX	glutaredoxin	protein_coding	NP_990491.1	2.2472	1.06367e-08	1.04282e-06
395147	NM_204487,XM_015283610,XM_015283611,XM_015283612	EIF2AK2	eukaryotic translation initiation factor 2 alpha kinase 2	protein_coding	NP_989818.1;XP_015139096.1;XP_015139097.1;XP_015139098.1	2.34378	1.09723e-08	1.06864e-06
770956	XM_001234271	TMEM37	transmembrane protein 37	protein_coding	XP_001234272.1	2.98322	1.121e-08	1.08466e-06
422112	XM_015295461,XM_420115	OTOP3	otopetrin 3, transcript variant X2	protein_coding	XP_015150947.1;XP_420115.3	2.49035	1.25997e-08	1.19568e-06
396221	NM_205284,XM_015286580	LDHA	lactate dehydrogenase A	protein_coding	NP_990615.1;XP_015142066.1	2.83888	1.31522e-08	1.23231e-06
424904	XM_025153730	FCGBP	Fc fragment of IgG binding protein	protein_coding	XP_025009498.1	8.38224	1.30939e-08	1.23231e-06
423723	NM_001031226	PPIF	peptidylprolyl isomerase F	protein_coding	NP_001026397.1	2.00572	1.36666e-08	1.27246e-06
418473	XM_004938354,XM_416681	CXADR	coxsackie virus and adenovirus receptor, transcript variant X1	protein_coding	XP_004938411.1;XP_416681.3	2.22082	1.47277e-08	1.36268e-06
424607	NM_001277590	TSPAN1	tetraspanin 1	protein_coding	NP_001264519.1	2.74161	1.6051e-08	1.4759e-06
373902	NM_204113	NR1H4	nuclear receptor subfamily 1 group H member 4	protein_coding	NP_989444.1	2.20875	1.61734e-08	1.47797e-06
424028	XM_015289249,XM_015289250,XM_015289251,XM_015289252,XM_015289253,XM_015289254,XM_015289255,XM_015289256,XM_025152657	UGT1A1	UDP glucuronosyltransferase family 1 member A1, transcript variant X1	protein_coding	XP_015144735.1;XP_015144736.1;XP_015144737.2;XP_015144738.1;XP_015144739.1;XP_015144740.2;XP_015144741.1;XP_015144742.1;XP_025008425.1	2.57181	1.69081e-08	1.53563e-06
418563	NM_001030799,XM_015300467	MAOA	monoamine oxidase A	protein_coding	NP_001025970.1;XP_015155953.1	2.59667	1.80438e-08	1.62878e-06
415662	NM_001318843,XM_025154154	LOC415662	C-factor-like	protein_coding	NP_001305772.1;XP_025009922.1	3.15777	1.8864e-08	1.6925e-06
417366	NM_001006205,XM_015295163,XM_015295164	ACOX1	acyl-CoA oxidase 1	protein_coding	NP_001006205.1;XP_015150649.1;XP_015150650.1	2.16247	1.91881e-08	1.71121e-06
424560	XM_004936678,XM_004936679,XM_015291326,XR_001467988	TMEM125	transmembrane protein 125, transcript variant X4	protein_coding	XP_004936735.1;XP_004936736.1;XP_015146812.1	3.38058	1.98998e-08	1.76405e-06
421424	XM_015283798,XM_419478	KCNK5	potassium two pore domain channel subfamily K member 5, transcript variant X1	protein_coding	XP_015139284.1;XP_419478.2	3.27666	2.08865e-08	1.82961e-06
39105264	rna-EYY68_mgt13	.	tRNA-Asp	tRNA	.	-3.64498	2.30578e-08	2.00793e-06
417338	NM_001278050	RAB40B	RAB40B, member RAS oncogene family	protein_coding	NP_001264979.1	2.58829	2.61777e-08	2.26629e-06
423476	XM_421382	EXOC3L4	exocyst complex component 3 like 4	protein_coding	XP_421382.4	2.6647	3.03196e-08	2.56486e-06
424549	XM_422385	GIPC2	GIPC PDZ domain containing family member 2	protein_coding	XP_422385.1	2.35396	3.11739e-08	2.62215e-06
418623	XM_416822	ACE2	angiotensin I converting enzyme 2	protein_coding	XP_416822.2	7.40856	3.17623e-08	2.65655e-06
107054160	XR_001468169,XR_001468170,XR_001468172,XR_001468173	LOC107054160	uncharacterized LOC107054160, transcript variant X1	lncRNA	.	-2.68631	3.40764e-08	2.81825e-06
101750892	XM_025151975	LOC101750892	deleted in malignant brain tumors 1 protein-like	protein_coding	XP_025007743.1	3.28339	3.50634e-08	2.88377e-06
422060	NM_001277721	MEP1A	meprin A subunit alpha	protein_coding	NP_001264650.1	9.43568	3.57831e-08	2.9267e-06
416675	XM_004937407,XM_004937409,XM_015287911,XM_414971	AHCYL2	adenosylhomocysteinase like 2, transcript variant X2	protein_coding	XP_004937464.3;XP_004937466.1;XP_015143397.1;XP_414971.3	3.22985	4.16407e-08	3.35026e-06
100859223	XM_003641585,XM_015289970,XM_015289971,XM_015289972,XM_015289973,XM_025152564,XM_025152565,XM_025152566,XM_025152567,XM_025152568	MUC13	mucin 13, cell surface associated, transcript variant X1	protein_coding	XP_003641633.2;XP_015145456.1;XP_015145457.1;XP_015145458.1;XP_015145459.1;XP_025008332.1;XP_025008333.1;XP_025008334.1;XP_025008335.1;XP_025008336.1	3.96407	4.30651e-08	3.44614e-06
770004	XM_001233319,XM_004937157	CA9	carbonic anhydrase 9, transcript variant X2	protein_coding	XP_001233320.2;XP_004937214.1	2.13128	4.35151e-08	3.46343e-06
423089	XM_421021	SLC22A18	solute carrier family 22 member 18	protein_coding	XP_421021.3	3.8808	4.58796e-08	3.62325e-06
771307	XM_015279684,XM_015279685	FAM129B	family with sequence similarity 129 member B, transcript variant X2	protein_coding	XP_015135170.1;XP_015135171.1	2.07973	4.94753e-08	3.8549e-06
418293	XM_416516	LPCAT3	lysophosphatidylcholine acyltransferase 3	protein_coding	XP_416516.4	2.36579	6.40898e-08	4.91598e-06
107055377	XR_003072057	LOC107055377	uncharacterized LOC107055377	lncRNA	.	-50.5826	6.39519e-08	4.91598e-06
395306	NM_204605	F2	coagulation factor II, thrombin	protein_coding	NP_989936.1	2.34491	7.62783e-08	5.7321e-06
100859876	XM_003641761	ALPP	alkaline phosphatase, placental	protein_coding	XP_003641809.1	8.65391	7.61493e-08	5.7321e-06
395258	NM_204571,XM_015276113,XM_025149492	IL15	interleukin 15	protein_coding	NP_989902.1;XP_015131599.1;XP_025005260.1	2.03208	8.11684e-08	5.97819e-06
421365	XM_419425,XR_001465793	FLVCR1	feline leukemia virus subgroup C cellular receptor 1, transcript variant X1	protein_coding	XP_419425.2	2.46068	8.06618e-08	5.97819e-06
100858068	XM_025143218	LOC100858068	IgGFc-binding protein-like	protein_coding	XP_024998986.1	-2.33802	8.08876e-08	5.97819e-06
101747284	XM_015285682,XM_015285684	C4ORF19	chromosome 4 open reading frame, human C4orf19, transcript variant X1	protein_coding	XP_015141168.2;XP_015141170.2	2.04149	1.06006e-07	7.68527e-06
112531094	gene-LOC112531094	LOC112531094	.	pseudogene	.	5.99906	1.06423e-07	7.68527e-06
419265	XM_004947281,XM_015296600,XM_417438	HELZ2	helicase with zinc finger 2, transcript variant X1	protein_coding	XP_004947338.1;XP_015152086.1;XP_417438.2	3.74384	1.13128e-07	8.12986e-06
421434	XM_015283793,XM_419486	CMTR1	cap methyltransferase 1, transcript variant X2	protein_coding	XP_015139279.1;XP_419486.3	2.41314	1.20502e-07	8.5765e-06
416937	NM_001030667,XM_015275320,XM_015275321,XR_001463192	DDT	D-dopachrome tautomerase	protein_coding	NP_001025838.1;XP_015130806.1;XP_015130807.1	2.38819	1.25104e-07	8.86141e-06
408036	NM_001001203	EREG	epiregulin	protein_coding	NP_001001203.1	6.02758	1.32926e-07	9.37066e-06
421401	XM_419457	ABCG5	ATP binding cassette subfamily G member 5	protein_coding	XP_419457.3	3.36935	1.41668e-07	9.93959e-06
424095	XM_421950	CPO	carboxypeptidase O	protein_coding	XP_421950.3	12.2128	1.43888e-07	1.00478e-05
415493	XM_004943845,XM_004943846,XM_015292048	ABHD2	abhydrolase domain containing 2, transcript variant X3	protein_coding	XP_004943902.1;XP_004943903.1;XP_015147534.1	2.55159	1.4487e-07	1.00599e-05
423886	XM_015288980,XM_421751	XPNPEP1	X-prolyl aminopeptidase (aminopeptidase P) 1, soluble, transcript variant X1	protein_coding	XP_015144466.1;XP_421751.2	2.31348	1.45421e-07	1.00599e-05
421783	XM_004940348,XM_015284542,XM_419809	AIM1	absent in melanoma 1, transcript variant X3	protein_coding	XP_004940405.2;XP_015140028.1;XP_419809.5	2.26464	1.49491e-07	1.02457e-05
423206	XM_004941613,XM_015287143,XM_421130	SPINT1	serine peptidase inhibitor, Kunitz type 1, transcript variant X2	protein_coding	XP_004941670.1;XP_015142629.1;XP_421130.4	2.94277	1.49389e-07	1.02457e-05
751817	NM_001128101,NM_001128102,XM_025145314,XM_025145315,XM_025145316,XM_025145317	SLC11A2	solute carrier family 11 member 2	protein_coding	NP_001121573.1;NP_001121574.1;XP_025001082.1;XP_025001083.1;XP_025001084.1;XP_025001085.1	2.49678	1.51944e-07	1.03585e-05
39105271	gene-EYY68_mgp03	ND5	NADH dehydrogenase subunit 5	protein_coding	YP_009555271.1	-4.82175	1.52964e-07	1.03585e-05
417030	NM_001198643	SDSL	serine dehydratase-like	protein_coding	NP_001185572.1	3.06756	1.86476e-07	1.24351e-05
422137	XM_420139	XPNPEP2	X-prolyl aminopeptidase (aminopeptidase P) 2, membrane-bound	protein_coding	XP_420139.4	3.14925	1.90372e-07	1.26379e-05
39105239	rna-EYY68_mgt12	.	tRNA-Ser	tRNA	.	-3.8781	1.91815e-07	1.26769e-05
422211	XM_420203	SESN2	sestrin 2	protein_coding	XP_420203.3	-2.12299	2.02151e-07	1.33006e-05
425255	XM_423038	SPR	sepiapterin reductase (7,8-dihydrobiopterin:NADP+ oxidoreductase)	protein_coding	XP_423038.1	2.32319	2.14648e-07	1.40604e-05
414338	NM_001001606	LEAP2	liver enriched antimicrobial peptide 2	protein_coding	NP_001001606.1	6.64703	2.23821e-07	1.45967e-05
395772	NM_204932	KRT7	keratin 7	protein_coding	NP_990263.1	3.48076	2.32622e-07	1.50468e-05
428387	NM_001031507,XM_015283110,XM_015283111	TMEM65	transmembrane protein 65	protein_coding	NP_001026678.1;XP_015138596.1;XP_015138597.1	2.14596	2.32756e-07	1.50468e-05
101749876	XM_015291779	ARL14	ADP ribosylation factor like GTPase 14	protein_coding	XP_015147265.1	2.80097	2.45829e-07	1.57916e-05
422720	NM_001011691,XM_025149682	TLR3	toll like receptor 3	protein_coding	NP_001011691.3;XP_025005450.1	2.37184	2.52717e-07	1.6126e-05
428661	NM_001031528	SELENOI	selenoprotein I	protein_coding	NP_001026699.2	2.31521	2.68959e-07	1.69432e-05
107054237	XM_025154063	SKOR1	SKI family transcriptional corepressor 1	protein_coding	XP_025009831.1	4.36956	2.75374e-07	1.72739e-05
102723171	NR_110376	RN7SL1	RNA, 7SL, cytoplasmic 1	SRP_RNA	.	-5.64824	2.78736e-07	1.7411e-05
422197	NM_001007917	MPP1	membrane palmitoylated protein 1	protein_coding	NP_001007918.1	2.86313	2.86427e-07	1.78162e-05
39105243	rna-EYY68_mgt15	.	tRNA-Gly	tRNA	.	-3.6644	2.89783e-07	1.79496e-05
420552	XM_015281950,XM_015281951,XM_015281954,XM_015281955,XM_015281957,XM_025148436,XM_025148437	LOC420552	uncharacterized LOC420552, transcript variant X1	protein_coding	XP_015137436.1;XP_015137437.1;XP_015137440.1;XP_015137441.1;XP_015137443.1;XP_025004204.1;XP_025004205.1	3.11926	3.25258e-07	1.99797e-05
423800	XM_004942154,XM_004942155,XM_015288857	SLC35G1	solute carrier family 35 member G1, transcript variant X2	protein_coding	XP_004942211.2;XP_004942212.2;XP_015144343.1	3.01476	3.32959e-07	2.03683e-05
770094	NM_001197288	ACAA1	acetyl-CoA acyltransferase 1	protein_coding	NP_001184217.1	2.13732	3.4287e-07	2.08882e-05
423047	NM_001008469	TMEM41B	transmembrane protein 41B	protein_coding	NP_001008469.1	2.56083	3.5038e-07	2.12583e-05
421402	XM_015283834,XM_015283835,XM_419458	ABCG8	ATP binding cassette subfamily G member 8, transcript variant X3	protein_coding	XP_015139320.1;XP_015139321.1;XP_419458.4	2.34589	4.04393e-07	2.41397e-05
419218	XM_015296679	ZNFX1	zinc finger NFX1-type containing 1	protein_coding	XP_015152165.1	3.1215	4.1644e-07	2.47589e-05
415809	NM_001004373,XM_015292528,XM_015292529,XM_025154182,XM_025154183	PNAT3	N-acetyltransferase, pineal gland isozyme NAT-3	protein_coding	NP_001004373.1;XP_015148014.1;XP_015148015.1;XP_025009950.1;XP_025009951.1	2.20011	4.25222e-07	2.50796e-05
426315	NM_001012938,XM_015290600,XM_015290605,XM_015290611,XM_015290617,XM_015290625,XM_015290630,XM_025150955,XM_025150957	ZC3HAV1	zinc finger CCCH-type containing, antiviral 1	protein_coding	NP_001012956.1;XP_015146086.1;XP_015146091.1;XP_015146097.1;XP_015146103.1;XP_015146111.1;XP_015146116.1;XP_025006723.1;XP_025006725.1	2.4358	4.38192e-07	2.5742e-05
422232	NM_001012572	RAP2C	RAP2C, member of RAS oncogene family	protein_coding	NP_001012590.2	2.05202	4.76231e-07	2.77564e-05
416916	XM_004945642,XM_004945643,XM_015275482,XM_015275484,XM_015275485,XM_025155583,XM_025155584,XM_415207	SLC2A11L5	solute carrier family 2 member 11-like 5, transcript variant X1	protein_coding	XP_004945699.1;XP_004945700.1;XP_015130968.1;XP_015130970.1;XP_015130971.1;XP_025011351.1;XP_025011352.1;XP_415207.2	-2.1052	4.80446e-07	2.78923e-05
428769	XM_004941244,XM_015276359,XM_015276360,XM_025150367,XM_025150368,XM_025150369,XM_025150370,XM_025150371,XM_025150372,XM_025150374,XM_025150375	NDST3	N-deacetylase and N-sulfotransferase 3, transcript variant X4	protein_coding	XP_004941301.3;XP_015131845.2;XP_015131846.2;XP_025006135.1;XP_025006136.1;XP_025006137.1;XP_025006138.1;XP_025006139.1;XP_025006140.1;XP_025006142.1;XP_025006143.1	-2.05717	5.20779e-07	2.99397e-05
418082	NM_001030762,NM_001352023	TXNRD1	thioredoxin reductase 1	protein_coding	NP_001025933.2;NP_001338952.1	2.62684	5.25658e-07	3.00457e-05
39105247	gene-EYY68_mgp02	CYTB	cytochrome b	protein_coding	YP_009555272.1	-4.82756	5.51383e-07	3.13949e-05
395908	NM_205041,XM_015293006	OASL	2'-5'-oligoadenylate synthetase like	protein_coding	NP_990372.1;XP_015148492.1	5.97013	5.64672e-07	3.20284e-05
423705	XM_004942028,XM_421584	PLA2G12B	phospholipase A2 group XIIB, transcript variant X2	protein_coding	XP_004942085.1;XP_421584.1	2.87821	5.89588e-07	3.3314e-05
423278	NM_001277437	PLEK2	pleckstrin 2	protein_coding	NP_001264366.1	2.7744	6.06285e-07	3.41272e-05
422271	NM_001006434,XM_025149563	APOOL	apolipoprotein O like	protein_coding	NP_001006434.1;XP_025005331.1	2.73564	6.13099e-07	3.438e-05
421747	XM_419779	FRK	fyn related Src family tyrosine kinase	protein_coding	XP_419779.3	2.27691	6.96639e-07	3.86257e-05
427933	XM_425505	LOC427933	sulfotransferase 6B1-like	protein_coding	XP_425505.3	3.27752	7.06569e-07	3.903e-05
396291	NM_205347,XM_015276838,XM_015276839,XM_015276840,XM_015276841,XM_015276842,XM_015276843,XM_015276844,XM_015276845,XM_025153320,XM_025153321,XM_025153322	PLS1	plastin 1	protein_coding	NP_990678.1;XP_015132324.1;XP_015132325.1;XP_015132326.1;XP_015132327.1;XP_015132328.1;XP_015132329.1;XP_015132330.1;XP_015132331.1;XP_025009088.1;XP_025009089.1;XP_025009090.1	3.05144	7.52973e-07	4.11329e-05
107050181	XM_025145663	LOC107050181	uncharacterized LOC107050181	protein_coding	XP_025001431.1	14.2249	7.59617e-07	4.13433e-05
420442	NM_001030966,XM_025147161	INSIG1	insulin induced gene 1	protein_coding	NP_001026137.1;XP_025002929.1	2.49832	8.08145e-07	4.36634e-05
415746	XM_015292423	GPT2	glutamic--pyruvic transaminase 2	protein_coding	XP_015147909.1	4.053	8.50009e-07	4.52645e-05
424475	NM_001277552,XM_015290626,XM_025152825	PALMD	palmdelphin	protein_coding	NP_001264481.1;XP_015146112.1;XP_025008593.1	2.61415	8.54292e-07	4.53295e-05
107054480	XM_015293559	LOC107054480	protocadherin gamma-A5-like	protein_coding	XP_015149045.1	-2.84994	9.14529e-07	4.83524e-05
100857694	XM_015290417	FMO5	flavin containing monooxygenase 5	protein_coding	XP_015145903.1	3.58715	9.26764e-07	4.8825e-05
421195	XM_419273	LOC421195	protocadherin Fat 4-like	protein_coding	XP_419273.3	2.38251	9.51083e-07	4.99285e-05
101747965	XM_004938136,XM_015294066,XM_015294073,XM_015294078	TMEM139	transmembrane protein 139, transcript variant X3	protein_coding	XP_004938193.1;XP_015149552.1;XP_015149559.1;XP_015149564.1	2.30071	9.6222e-07	5.03347e-05
101749599	XM_004942503	LOC101749599	UDP-glucuronosyltransferase 1-9-like	protein_coding	XP_004942560.2	2.0892	1.02805e-06	5.35891e-05
418049	NM_001167731	TST	thiosulfate sulfurtransferase (rhodanese)	protein_coding	NP_001161203.1	2.40156	1.12061e-06	5.8209e-05
408043	XM_004943268	LAMC2	laminin subunit gamma 2	protein_coding	XP_004943325.1	2.61547	1.23308e-06	6.3827e-05
423678	XM_004941992,XM_015278702,XM_015278703,XM_421557	PAPSS2	3'-phosphoadenosine 5'-phosphosulfate synthase 2, transcript variant X1	protein_coding	XP_004942049.1;XP_015134188.1;XP_015134189.1;XP_421557.3	3.05717	1.26094e-06	6.50416e-05
422520	XM_015276600,XM_420483,XR_212218	GRID2	glutamate ionotropic receptor delta type subunit 2, transcript variant X3	protein_coding	XP_015132086.1;XP_420483.3	-2.46107	1.29811e-06	6.67266e-05
422403	XM_420371	LRAT	lecithin retinol acyltransferase (phosphatidylcholine--retinol O-acyltransferase)	protein_coding	XP_420371.2	3.46292	1.30269e-06	6.67303e-05
107049000	XM_025145911,XM_025145912	LOC107049000	butyrophilin subfamily 2 member A1-like, transcript variant X1	protein_coding	XP_025001679.1;XP_025001680.1	2.8354	1.3284e-06	6.78128e-05
107054161	XR_001468175	LOC107054161	uncharacterized LOC107054161	lncRNA	.	-4.4886	1.47506e-06	7.45284e-05
417286	NM_001006203	EDF1	endothelial differentiation related factor 1	protein_coding	NP_001006203.1	2.00583	1.54364e-06	7.74645e-05
418544	XM_015300896	LOC418544	cystathionine beta-synthase-like	protein_coding	XP_015156382.1	5.42917	1.71692e-06	8.52929e-05
421160	XM_015298866,XM_025143836	LAD1	ladinin 1, transcript variant X1	protein_coding	XP_015154352.1;XP_024999604.1	2.39447	1.71326e-06	8.52929e-05
419438	XM_004947446,XM_025142667,XM_417596	SLC2A5	solute carrier family 2 member 5, transcript variant X3	protein_coding	XP_004947503.1;XP_024998435.1;XP_417596.4	4.63651	1.79207e-06	8.87283e-05
423015	NM_001024833,XM_001233369,XM_025150656,XM_025150657,XM_025150658,XR_003075219,XR_003075220	SCT	secretin	protein_coding	NP_001020004.2;XP_001233370.2;XP_025006424.1;XP_025006425.1;XP_025006426.1	2.25213	1.81292e-06	8.94614e-05
101748814	XR_212089	LOC101748814	uncharacterized LOC101748814	lncRNA	.	-5.28985	1.83273e-06	8.98401e-05
424109	XM_421963	LOC424109	alpha-aspartyl dipeptidase	protein_coding	XP_421963.2	2.21827	1.97454e-06	9.58398e-05
100857820	XM_003641914	LOC100857820	uncharacterized LOC100857820	protein_coding	XP_003641962.1	2.53523	2.08151e-06	0.000100702
417195	XM_004945865,XM_415478	CRAT	carnitine O-acetyltransferase, transcript variant X1	protein_coding	XP_004945922.1;XP_415478.3	2.1629	2.16289e-06	0.000103959
416945	XM_004934343,XM_015275447,XM_015275448,XM_015275449,XM_015275450,XM_015275451,XM_015275452,XM_015275453,XM_025155514,XM_025155515,XM_025155516	GGT1	gamma-glutamyltransferase 1, transcript variant X1	protein_coding	XP_004934400.2;XP_015130933.1;XP_015130934.1;XP_015130935.1;XP_015130936.1;XP_015130937.1;XP_015130938.1;XP_015130939.1;XP_025011282.1;XP_025011283.1;XP_025011284.1	3.78512	2.18966e-06	0.000104905
420559	XM_004939297,XM_004939298	SAMD9L	sterile alpha motif domain containing 9 like, transcript variant X1	protein_coding	XP_004939354.1;XP_004939355.1	6.11857	2.20528e-06	0.000105313
424581	NM_001277580,XM_015291002,XM_015291003	TMEM53	transmembrane protein 53	protein_coding	NP_001264509.1;XP_015146488.1;XP_015146489.1	2.41103	2.22807e-06	0.000106059
419993	XM_025144067,XM_418115	CALCOCO2	calcium binding and coiled-coil domain 2, transcript variant X1	protein_coding	XP_024999835.1;XP_418115.4	2.25046	2.38926e-06	0.000112645
422828	NM_001200043,XM_015285754,XM_015285755	BST1	bone marrow stromal cell antigen 1	protein_coding	NP_001186972.1;XP_015141240.1;XP_015141241.1	3.64156	2.46292e-06	0.000115749
418370	XM_015296670,XM_015296677,XM_025143810	CCDC181	coiled-coil domain containing 181, transcript variant X1	protein_coding	XP_015152156.1;XP_015152163.1;XP_024999578.1	-2.92272	2.65046e-06	0.000123388
770081	XM_015286284	EPS8L2	EPS8 like 2	protein_coding	XP_015141770.1	3.20155	2.79998e-06	0.00012913
373917	NM_001302800,XM_015287256	LGALS3	galectin 3	protein_coding	NP_001289729.1;XP_015142742.1	2.55344	2.82923e-06	0.000129672
423205	XM_015287144,XM_025151341	PPP1R14D	protein phosphatase 1 regulatory inhibitor subunit 14D, transcript variant X2	protein_coding	XP_015142630.1;XP_025007109.1	2.47409	2.92174e-06	0.000133215
107054880	XR_001469668,XR_001469669,XR_001469670,XR_001469671,XR_003071458,XR_003071459	LOC107054880	uncharacterized LOC107054880, transcript variant X6	lncRNA	.	3.67484	2.93042e-06	0.000133215
422168	XM_004940526,XM_025150285,XM_420165	HEPH	hephaestin, transcript variant X3	protein_coding	XP_004940583.1;XP_025006053.1;XP_420165.4	2.898	2.95263e-06	0.000133672
422678	NM_001007923	FABP2	fatty acid binding protein 2	protein_coding	NP_001007924.1	3.84122	3.11534e-06	0.000139718
418108	XM_416342	LOC418108	poly [ADP-ribose] polymerase 12-like	protein_coding	XP_416342.1	2.19153	3.38869e-06	0.000151103
768659	NM_001195123	CIDEA	cell death-inducing DFFA-like effector a	protein_coding	NP_001182052.1	3.11553	3.62439e-06	0.000160645
417707	NM_001030728,XM_015275716	NAMPT	nicotinamide phosphoribosyltransferase	protein_coding	NP_001025899.1;XP_015131202.1	2.88162	3.81201e-06	0.000167457
428552	XM_015283423	FLRT3	fibronectin leucine rich transmembrane protein 3	protein_coding	XP_015138909.1	2.36319	3.85781e-06	0.000168469
101747646	XM_015298339	MEX3A	mex-3 RNA binding family member A	protein_coding	XP_015153825.2	-3.45768	3.85702e-06	0.000168469
772114	XM_001235299,XM_015279793	AGPAT2	1-acylglycerol-3-phosphate O-acyltransferase 2, transcript variant X1	protein_coding	XP_001235300.2;XP_015135279.1	2.59241	3.91027e-06	0.000169758
425467	XM_003641245	KLB	klotho beta	protein_coding	XP_003641293.3	3.28068	4.12101e-06	0.000177864
39105263	gene-EYY68_mgp11	COX1	cytochrome c oxidase subunit I	protein_coding	YP_009555263.1	-4.255	4.12005e-06	0.000177864
100857706	XM_015295560,XM_015295561,XM_025141664,XM_025141665	LOC100857706	uncharacterized LOC100857706, transcript variant X3	protein_coding	XP_015151046.1;XP_015151047.1;XP_024997432.1;XP_024997433.1	4.30962	4.26354e-06	0.000183481
423790	NM_001320422	IFIT5	interferon induced protein with tetratricopeptide repeats 5	protein_coding	NP_001307351.1	5.64893	4.51453e-06	0.000192049
100857687	XM_003641137,XM_004940541	P2RY4	pyrimidinergic receptor P2Y4, transcript variant X2	protein_coding	XP_003641185.2;XP_004940598.1	3.12372	4.72707e-06	0.000199372
395131	NM_204474	SLC34A2	solute carrier family 34 member 2	protein_coding	NP_989805.1	5.82954	4.98642e-06	0.000209119
422640	XM_015276420,XM_015276422,XR_001463562	PPEF2	protein phosphatase with EF-hand domain 2, transcript variant X2	protein_coding	XP_015131906.1;XP_015131908.1	3.85177	5.16694e-06	0.000215469
112530201	XM_025143038	LOC112530201	AT-hook DNA-binding motif-containing protein 1-like	protein_coding	XP_024998806.1	-2.76204	5.43896e-06	0.000226175
403121	NM_001002856,XM_015297642,XM_015297643,XM_015297644,XM_025142976	IFI27L2	interferon, alpha-inducible protein 27-like 2	protein_coding	NP_001002856.1;XP_015153128.1;XP_015153129.1;XP_015153130.1;XP_024998744.1	2.93283	5.79893e-06	0.000239797
424187	NM_001031255	DPP4	dipeptidyl-peptidase 4	protein_coding	NP_001026426.2	2.58176	6.27778e-06	0.000258876
424404	NM_001277533,NM_001277537	MGST3	microsomal glutathione S-transferase 3	protein_coding	NP_001264462.1;NP_001264466.1	2.15692	6.36401e-06	0.000261702
39105256	rna-EYY68_mgt05	.	tRNA-Gln	tRNA	.	-2.35286	6.39782e-06	0.000262364
421222	NM_001199428	MALL	mal, T-cell differentiation protein like	protein_coding	NP_001186357.1	2.67155	6.50996e-06	0.000265492
395929	NM_205056,XM_015285092	HADHA	hydroxyacyl-CoA dehydrogenase/3-ketoacyl-CoA thiolase/enoyl-CoA hydratase (trifunctional protein), alpha subunit	protein_coding	NP_990387.2;XP_015140578.1	2.0328	7.05785e-06	0.000287045
378789	NM_204365	SLC15A1	solute carrier family 15 member 1	protein_coding	NP_989696.1	4.35821	7.36185e-06	0.000295352
769847	XM_001231970	GSTT1L	glutathione S-transferase theta 1-like	protein_coding	XP_001231971.4	2.93792	7.38701e-06	0.00029556
107049469	XM_015273074	LOC107049469	uncharacterized LOC107049469	protein_coding	XP_015128560.1	2.80929	7.58307e-06	0.000302587
428413	NM_001195401,XM_025147325	BAMBI	BMP and activin membrane bound inhibitor	protein_coding	NP_001182330.1;XP_025003093.1	2.35724	7.63898e-06	0.000303999
423777	XM_015288430,XM_025151960,XM_025151961,XM_025151962,XM_025151963,XR_003075958	FRMPD2	FERM and PDZ domain containing 2, transcript variant X6	protein_coding	XP_015143916.1;XP_025007728.1;XP_025007729.1;XP_025007730.1;XP_025007731.1	2.59674	7.8659e-06	0.000310525
420225	NM_001199495,XM_015282915	CDH17	cadherin 17	protein_coding	NP_001186424.1;XP_015138401.1	2.25788	7.99872e-06	0.000314928
415661	XM_414028	LOC415661	uncharacterized oxidoreductase-like	protein_coding	XP_414028.1	2.715	8.10515e-06	0.000318272
770777	NM_001277782,XM_015276323,XM_015276324,XM_025149758	PLAC8L1	Placenta-specific 8-like 1	protein_coding	NP_001264711.1;XP_015131809.1;XP_015131810.1;XP_025005526.1	3.31317	8.15275e-06	0.000319294
420964	XM_419048,XR_001465272	MOCOS	molybdenum cofactor sulfurase, transcript variant X2	protein_coding	XP_419048.4	2.65633	8.41385e-06	0.000326925
395790	NM_204948	LFNG	LFNG O-fucosylpeptide 3-beta-N-acetylglucosaminyltransferase	protein_coding	NP_990279.1	-2.1536	8.6638e-06	0.000335756
101751912	XM_025145921,XM_025145922	UTRIM39L	E3 ubiquitin-protein ligase TRIM39-like, transcript variant X1	protein_coding	XP_025001689.1;XP_025001690.1	2.32059	8.78491e-06	0.000338677
421447	XM_419497	EPHX1L	epoxide hydrolase 1-like	protein_coding	XP_419497.1	2.40732	8.86965e-06	0.000341055
423828	XM_015288821,XM_025151804	ABCC2	ATP binding cassette subfamily C member 2, transcript variant X1	protein_coding	XP_015144307.1;XP_025007572.1	3.13861	8.93163e-06	0.000342549
426825	XM_424434	SULT2B1	sulfotransferase family 2B member 1	protein_coding	XP_424434.2	3.5322	9.22266e-06	0.000351887
418815	XM_004938639,XM_015277071,XM_015277073,XM_015277084,XM_015277097,XM_015277107,XM_015277113,XM_015277122,XM_015277129,XM_015277135,XM_015277141,XM_015277143,XM_015277162,XM_025146772,XM_025146773,XM_025146774,XM_417010	LMO7	LIM domain 7, transcript variant X17	protein_coding	XP_004938696.1;XP_015132557.1;XP_015132559.1;XP_015132570.1;XP_015132583.1;XP_015132593.1;XP_015132599.1;XP_015132608.1;XP_015132615.1;XP_015132621.1;XP_015132627.1;XP_015132629.1;XP_015132648.1;XP_025002540.1;XP_025002541.1;XP_025002542.1;XP_417010.4	2.02051	9.43334e-06	0.000359
415768	NM_001199133	SLC7A9	solute carrier family 7 member 9	protein_coding	NP_001186062.1	3.27088	9.52819e-06	0.000360755
373928	NM_001001460,XM_015292931,XM_015292933,XM_025154399,XM_025154400	PPARG	peroxisome proliferator-activated receptor gamma	protein_coding	NP_001001460.1;XP_015148417.1;XP_015148419.1;XP_025010167.1;XP_025010168.1	2.47359	9.57862e-06	0.000360819
427253	XM_424835	GDA	guanine deaminase	protein_coding	XP_424835.3	3.52773	9.56609e-06	0.000360819
416320	NM_001033869,XM_015294017,XM_025154858	VDAC1	voltage dependent anion channel 1	protein_coding	NP_001029041.1;XP_015149503.1;XP_025010626.1	2.37535	9.78178e-06	0.000367537
107049379	XM_015272829,XM_025146100,XM_025146101	LOC107049379	coiled-coil domain-containing protein 81-like, transcript variant X1	protein_coding	XP_015128315.2;XP_025001868.1;XP_025001869.1	-3.06532	9.80761e-06	0.000367574
424599	NM_001006539,XM_015291005,XM_025152876	AKR1A1	aldo-keto reductase family 1 member A1	protein_coding	NP_001006539.1;XP_015146491.2;XP_025008644.1	2.54709	9.95008e-06	0.000370629
414746	NM_001001616	CYP2C23a	cytochrome P450, family 2, subfamily C, polypeptide 23a	protein_coding	NP_001001616.1	3.34955	1.08309e-05	0.000401858
768420	NM_001166325	COTL1	coactosin like F-actin binding protein 1	protein_coding	NP_001159797.1	2.08741	1.11154e-05	0.000410491
416334	XM_015294072	SOWAHA	sosondowah ankyrin repeat domain family member A	protein_coding	XP_015149558.1	2.48964	1.12002e-05	0.000411433
423680	XM_003641458,XM_015278705,XM_421561	A1CF	APOBEC1 complementation factor, transcript variant X3	protein_coding	XP_003641506.1;XP_015134191.1;XP_421561.3	2.19725	1.20636e-05	0.00043665
428847	XM_025150950,XM_426403	TMEM86A	transmembrane protein 86A, transcript variant X1	protein_coding	XP_025006718.1;XP_426403.4	3.24436	1.22601e-05	0.00044219
429518	XM_015301282,XM_015301283,XM_015301286,XR_003075144	DOCK2L	dedicator of cytokinesis protein 2-like, transcript variant X3	protein_coding	XP_015156768.1;XP_015156769.1;XP_015156772.1	-2.23025	1.22764e-05	0.00044219
415687	XM_015279225,XM_015279227	FA2H	fatty acid 2-hydroxylase, transcript variant X2	protein_coding	XP_015134711.1;XP_015134713.1	2.70399	1.29013e-05	0.000460217
112531078	XM_025145988	LOC112531078	proline-rich proteoglycan 2-like	protein_coding	XP_025001756.1	3.83778	1.28791e-05	0.000460217
107054940	XR_001469813	LOC107054940	uncharacterized LOC107054940	lncRNA	.	5.19122	1.33749e-05	0.000473689
420949	XM_004935146,XM_015282312,XM_015282313,XM_015282314,XM_015282315,XM_015282316,XM_015282317,XM_015282318,XM_015282319,XM_025147765	COBL	cordon-bleu WH2 repeat protein, transcript variant X9	protein_coding	XP_004935203.1;XP_015137798.1;XP_015137799.1;XP_015137800.1;XP_015137801.1;XP_015137802.1;XP_015137803.1;XP_015137804.1;XP_015137805.1;XP_025003533.1	2.04846	1.36533e-05	0.000482396
416065	XM_015293307,XM_015293308,XM_015293309,XM_015293310,XM_015293311,XM_025154630,XR_003077407,XR_003077408	PXK	PX domain containing serine/threonine kinase like, transcript variant X3	protein_coding	XP_015148793.1;XP_015148794.1;XP_015148795.1;XP_015148796.1;XP_015148797.1;XP_025010398.1	2.50006	1.37605e-05	0.000485025
424523	XM_422360	CLCA1	chloride channel accessory 1	protein_coding	XP_422360.3	8.36008	1.42441e-05	0.000500879
414896	NM_001001777	GSTA3	glutathione S-transferase alpha 3	protein_coding	NP_001001777.1	3.02924	1.44589e-05	0.000504203
427643	NM_001079735,XM_004945037	SPRY4	sprouty RTK signaling antagonist 4	protein_coding	NP_001073203.1;XP_004945094.1	3.67173	1.44708e-05	0.000504203
418837	XM_417033	EPSTI1	epithelial stromal interaction 1	protein_coding	XP_417033.3	2.88761	1.46845e-05	0.000509108
427333	XM_004949515,XM_004949517,XM_015280701,XM_015280702,XM_015280703,XM_015280704,XM_025144918,XM_424912	PTBP3	polypyrimidine tract binding protein 3, transcript variant X6	protein_coding	XP_004949572.1;XP_004949574.1;XP_015136187.1;XP_015136188.1;XP_015136189.1;XP_015136190.1;XP_025000686.1;XP_424912.3	2.02729	1.48893e-05	0.000515005
112532618	XR_003075677,XR_003075678,XR_003075679,XR_003075680,XR_003075681,XR_003075682,XR_003075683,XR_003075684,XR_003075685,XR_003075686,XR_003075687,XR_003075688,XR_003075689,XR_003075690,XR_003075691,XR_003075692,XR_003075693,XR_003075694,XR_003075695,XR_003075696,XR_003075697,XR_003075698,XR_003075699	LOC112532618	uncharacterized LOC112532618, transcript variant X10	lncRNA	.	-3.36224	1.54364e-05	0.000532683
419155	NM_001011689	CBFA2T2	CBFA2/RUNX1 translocation partner 2	protein_coding	NP_001011689.1	-2.03646	1.65518e-05	0.000567207
101751124	XM_004942771,XM_015289690,XM_015289691,XM_015289692,XM_025152628,XM_025152629,XM_025152630,XR_001467506	STK39	serine/threonine kinase 39, transcript variant X5	protein_coding	XP_004942828.1;XP_015145176.1;XP_015145177.1;XP_015145178.1;XP_025008396.1;XP_025008397.1;XP_025008398.1	-2.56516	1.6676e-05	0.000570142
423379	NM_001006483	SPTLC2	serine palmitoyltransferase long chain base subunit 2	protein_coding	NP_001006483.1	2.10484	1.67835e-05	0.000571835
101752041	XM_004949578,XM_025144795	LRRC19	leucine rich repeat containing 19, transcript variant X2	protein_coding	XP_004949635.1;XP_025000563.1	2.36952	1.71679e-05	0.000582921
770250	XM_001233581,XM_004944938,XM_004944940	SLC36A1	solute carrier family 36 member 1, transcript variant X1	protein_coding	XP_001233582.2;XP_004944995.1;XP_004944997.1	2.25049	1.76047e-05	0.000596386
418528	XM_015301180,XM_416737	TMPRSS2	transmembrane protease, serine 2, transcript variant X2	protein_coding	XP_015156666.1;XP_416737.4	2.01519	1.9222e-05	0.000648207
424269	XM_015289952,XM_015289953,XM_015289954	PARP9	poly(ADP-ribose) polymerase family member 9, transcript variant X2	protein_coding	XP_015145438.1;XP_015145439.1;XP_015145440.1	2.63097	2.01578e-05	0.000673626
107049164	XM_015279168	LOC107049164	C-factor-like	protein_coding	XP_015134654.2	2.7957	2.07699e-05	0.00068941
112532901	XM_025153120	LOC112532901	translation initiation factor IF-2-like	protein_coding	XP_025008888.1	-4.61654	2.14636e-05	0.000705074
101747680	NM_001318838	LOC101747680	C-factor-like	protein_coding	NP_001305767.1	2.60515	2.21619e-05	0.000722654
418524	XM_004934559,XM_025145360,XM_416733	IGSF5	immunoglobulin superfamily member 5, transcript variant X1	protein_coding	XP_004934616.1;XP_025001128.1;XP_416733.4	2.11541	2.25357e-05	0.000733226
422129	XM_015278364,XM_015278365	DGKK	diacylglycerol kinase kappa, transcript variant X2	protein_coding	XP_015133850.1;XP_015133851.1	-3.66133	2.3575e-05	0.000758706
417377	XM_015295329,XM_015295330,XM_025141801,XM_025141802	MYO15L	myosin-XV-like, transcript variant X1	protein_coding	XP_015150815.1;XP_015150816.1;XP_024997569.1;XP_024997570.1	3.07087	2.36758e-05	0.000760138
417926	XM_004937654,XM_015289693,XM_416167	APAF1	apoptotic peptidase activating factor 1, transcript variant X3	protein_coding	XP_004937711.1;XP_015145179.1;XP_416167.3	2.1571	2.37222e-05	0.000760138
428363	NM_001034824,XM_015282822,XM_015282823,XM_015282824,XM_025147315	XKR9	XK related 9	protein_coding	NP_001029996.1;XP_015138308.2;XP_015138309.2;XP_015138310.2;XP_025003083.1	9.27656	2.40552e-05	0.00076588
424321	XM_015290194,XM_015290195,XM_015290197,XM_015290198,XR_003076061	GPD2	glycerol-3-phosphate dehydrogenase 2, transcript variant X2	protein_coding	XP_015145680.1;XP_015145681.1;XP_015145683.1;XP_015145684.1	2.1821	2.42584e-05	0.000770646
418004	XM_416242	SLC25A17	solute carrier family 25 member 17	protein_coding	XP_416242.1	2.28849	2.43717e-05	0.000771095
771662	XM_015299122	GOLT1A	golgi transport 1A	protein_coding	XP_015154608.1	2.88336	2.43767e-05	0.000771095
420903	XM_418989	MARVELD3	MARVEL domain containing 3	protein_coding	XP_418989.1	2.38335	2.48548e-05	0.000784541
419281	XM_417455	TM9SF4	transmembrane 9 superfamily member 4	protein_coding	XP_417455.4	2.14197	2.51277e-05	0.000791468
396212	NM_205275	MT4L	metallothionein 4-like	protein_coding	NP_990606.1	-3.53557	2.56755e-05	0.000807006
415332	NM_001293203	SORD	sorbitol dehydrogenase	protein_coding	NP_001280132.1	2.04595	2.62122e-05	0.000820393
424191	XM_004942824,XM_004942825,XM_015289712,XM_015289713,XM_015289714	ITGB6	integrin subunit beta 6, transcript variant X3	protein_coding	XP_004942881.1;XP_004942882.1;XP_015145198.1;XP_015145199.1;XP_015145200.1	2.08781	2.70935e-05	0.000844405
395667	NM_204861	ANPEP	alanyl aminopeptidase, membrane	protein_coding	NP_990192.1	2.67036	2.78442e-05	0.00086598
422093	NM_001291966	PCYT2	phosphate cytidylyltransferase 2, ethanolamine	protein_coding	NP_001278895.1	2.32888	2.792e-05	0.000866517
419471	XM_417628	AKR7A2	aldo-keto reductase family 7 member A2	protein_coding	XP_417628.2	2.41845	2.80167e-05	0.000867698
395185	NM_204514	SLC35B1	solute carrier family 35 member B1	protein_coding	NP_989845.2	2.58461	2.81122e-05	0.000868837
769655	XM_001232942,XM_004945134	TMEM184A	transmembrane protein 184A, transcript variant X2	protein_coding	XP_001232943.2;XP_004945191.1	2.16074	2.8682e-05	0.000880931
423394	XM_025150952,XM_421304	GALC	galactosylceramidase, transcript variant X2	protein_coding	XP_025006720.1;XP_421304.5	2.51562	2.89904e-05	0.000884896
416610	NM_001030641,XM_015294224,XM_025155107	TMC7	transmembrane channel like 7	protein_coding	NP_001025812.2;XP_015149710.1;XP_025010875.1	2.11014	2.9732e-05	0.000903803
101749404	XR_003075638,XR_003075639,XR_003075640,XR_003075641,XR_003075642,XR_003075643,XR_003075644,XR_003075645,XR_003075646,XR_003075647,XR_003075648,XR_003075649,XR_003075650,XR_003075651,XR_003075652,XR_003075653,XR_003075654,XR_003075655,XR_003075656,XR_003075657,XR_003075658,XR_003075659,XR_003075660,XR_003075661,XR_003075662,XR_003075663,XR_003075664,XR_003075665,XR_003075666,XR_003075667,XR_003075…	LOC101749404	uncharacterized LOC101749404, transcript variant X34	lncRNA	.	-2.6153	3.06993e-05	0.000931297
395141	NM_204482	HS6ST1	heparan sulfate 6-O-sulfotransferase 1	protein_coding	NP_989813.1	2.39451	3.09047e-05	0.000933701
395940	NM_001097614	DIO1	iodothyronine deiodinase 1	protein_coding	NP_001091083.1	2.27225	3.18887e-05	0.000959572
100858050	XM_003640533,XM_004938494,XM_004938495,XM_004938496,XM_015277783,XM_015277784,XM_015277785	KIAA1211L	KIAA1211 like, transcript variant X5	protein_coding	XP_003640581.2;XP_004938551.1;XP_004938552.1;XP_004938553.1;XP_015133269.1;XP_015133270.1;XP_015133271.1	2.06723	3.18907e-05	0.000959572
421685	NM_001130387	IFNGR1	interferon gamma receptor 1	protein_coding	NP_001123859.1	2.13434	3.25925e-05	0.0009787
427830	XM_425404	SLC13A2	solute carrier family 13 member 2	protein_coding	XP_425404.3	4.09962	3.32805e-05	0.000997336
396257	NM_205317	CA2	carbonic anhydrase 2	protein_coding	NP_990648.1	2.50204	3.35952e-05	0.00100474
107080643	NM_001318851	LOC107080643	C-factor-like	protein_coding	NP_001305780.1	3.77097	3.65007e-05	0.00108505
417684	XM_015296205,XM_015296206,XM_015296207,XM_015296208,XM_415929	PITPNM3	PITPNM family member 3, transcript variant X4	protein_coding	XP_015151691.1;XP_015151692.1;XP_015151693.1;XP_015151694.1;XP_415929.3	-2.06096	3.66079e-05	0.00108606
107050589	XM_025154996	LOC107050589	Niemann-Pick C1-like protein 1	protein_coding	XP_025010764.1	4.31989	3.66911e-05	0.00108635
374091	NM_001198710	P4HB	prolyl 4-hydroxylase subunit beta	protein_coding	NP_001185639.2	2.36505	3.68859e-05	0.00108777
421341	XM_429841	C3H1ORF115	chromosome 3 open reading frame, human C1orf115	protein_coding	XP_429841.2	2.28117	3.68129e-05	0.00108777
423225	XM_025151299	SPTBN5	spectrin beta, non-erythrocytic 5	protein_coding	XP_025007067.1	3.68015	3.76947e-05	0.00110721
419725	XM_015298111,XM_015298112,XM_417866	TMEM45B	transmembrane protein 45B, transcript variant X1	protein_coding	XP_015153597.1;XP_015153598.1;XP_417866.1	2.45446	3.9037e-05	0.0011421
107051819	XR_003075449	LOC107051819	uncharacterized LOC107051819	lncRNA	.	6.95591	4.0783e-05	0.00118383
420191	XM_004939914,XM_418303	GDAP1	ganglioside induced differentiation associated protein 1, transcript variant X2	protein_coding	XP_004939971.1;XP_418303.3	-2.99567	4.19062e-05	0.00120462
424296	NM_001006528	DARS	aspartyl-tRNA synthetase	protein_coding	NP_001006528.1	2.01818	4.18764e-05	0.00120462
770448	XM_001233782	DESI1	desumoylating isopeptidase 1	protein_coding	XP_001233783.1	2.04814	4.24192e-05	0.001217
423374	NM_001277462,NM_001277469,NM_001277470,NR_102408,XM_015287396,XM_015287397	GSTZ1	glutathione S-transferase zeta 1	protein_coding	NP_001264391.1;NP_001264398.1;NP_001264399.1;XP_015142882.1;XP_015142883.1	2.25546	4.31063e-05	0.00123432
100859014	XM_015300096	NR2F6	nuclear receptor subfamily 2 group F member 6	protein_coding	XP_015155582.2	2.02894	4.43839e-05	0.00126601
421215	XM_004940125,XM_015283381,XM_015283382	EML6	echinoderm microtubule associated protein like 6, transcript variant X2	protein_coding	XP_004940182.1;XP_015138867.1;XP_015138868.1	-4.56853	4.47691e-05	0.00127454
423635	XM_004941971,XM_004941975,XM_015288053,XM_025151650,XM_025151651,XM_025151652,XM_025151653,XM_025151654,XM_025151655	SRRL	serine racemase-like, transcript variant X9	protein_coding	XP_004942028.1;XP_004942032.2;XP_015143539.1;XP_025007418.1;XP_025007419.1;XP_025007420.1;XP_025007421.1;XP_025007422.1;XP_025007423.1	-2.04049	4.72392e-05	0.00133715
422815	NM_001006457,XM_015285696,XM_015285697,XR_003074735	PPARGC1A	PPARG coactivator 1 alpha	protein_coding	NP_001006457.1;XP_015141182.1;XP_015141183.1	2.63693	4.85763e-05	0.00137237
107051953	XR_001463957	LOC107051953	uncharacterized LOC107051953	lncRNA	.	-2.02623	4.89827e-05	0.00137859
395885	NM_205028,XM_015277243,XM_015277246	CNTFR	ciliary neurotrophic factor receptor	protein_coding	NP_990359.1;XP_015132729.1;XP_015132732.1	-2.20236	4.98866e-05	0.00140137
396519	NM_205513	CALB1	calbindin 1	protein_coding	NP_990844.1	3.30983	5.01921e-05	0.00140197
419853	NM_001033643	CR1L	complement C3b/C4b receptor 1 like	protein_coding	NP_001028815.1	2.42409	5.01705e-05	0.00140197
768335	NM_001030957,XM_015281104	HIGD1A	HIG1 hypoxia inducible domain family member 1A	protein_coding	NP_001026128.1;XP_015136590.1	2.34699	5.01646e-05	0.00140197
100858458	XM_015282916,XM_015282922	MYRFL	myelin regulatory factor-like, transcript variant X1	protein_coding	XP_015138402.1;XP_015138408.1	2.12177	5.03333e-05	0.00140326
769840	NM_001350817,XM_025153415	KY	kyphoscoliosis peptidase	protein_coding	NP_001337746.1;XP_025009183.1	2.62142	5.24212e-05	0.00145599
415932	XM_004944449,XM_015292884,XM_015292885,XM_025154708,XM_414276	SEMA3DL	semaphorin-3D-like, transcript variant X5	protein_coding	XP_004944506.1;XP_015148370.1;XP_015148371.1;XP_025010476.1;XP_414276.3	-2.31886	5.40994e-05	0.00148864
417605	XM_415850	TAX1BP3	Tax1 binding protein 3	protein_coding	XP_415850.1	2.09562	5.40005e-05	0.00148864
107049117	XM_025144069,XM_025144070,XM_025144071	LOC107049117	uncharacterized LOC107049117, transcript variant X3	protein_coding	XP_024999837.1;XP_024999838.1;XP_024999839.1	-5.2746	5.39966e-05	0.00148864
39105252	rna-EYY68_mgt02	.	tRNA-Val	tRNA	.	5.51941	5.47403e-05	0.00150348
395264	NM_204577,XM_015280233	ALDH1A1	aldehyde dehydrogenase 1 family member A1	protein_coding	NP_989908.1;XP_015135719.1	2.82074	5.54761e-05	0.00151213
415859	NM_001307950,XM_004944331,XM_025154195,XM_025154196,XM_025154197,XR_001468504,XR_001468505,XR_001468506,XR_003077157	URAH	5-hydroxyisourate hydrolase	protein_coding	NP_001294879.1;XP_004944388.1;XP_025009963.1;XP_025009964.1;XP_025009965.1	2.89562	5.5668e-05	0.00151213
107050073	XM_025151907	LOC107050073	uncharacterized LOC107050073	protein_coding	XP_025007675.1	-3.64174	5.54049e-05	0.00151213
421035	NM_001031011,XM_015282480	PRELID3A	PRELI domain containing 3A	protein_coding	NP_001026182.1;XP_015137966.1	2.69256	5.59582e-05	0.00151723
396191	NM_205256,XM_015291382	TFRC	transferrin receptor	protein_coding	NP_990587.2;XP_015146868.1	2.03052	5.66459e-05	0.00153306
417220	XM_015279553	SLC27A4	solute carrier family 27 member 4	protein_coding	XP_015135039.1	2.35115	5.81672e-05	0.00155869
768950	NM_001079739	CD80	CD80 molecule	protein_coding	NP_001073207.1	2.29362	5.82245e-05	0.00155869
418279	XM_025142952,XM_025142953,XM_025142955	LPAR5	lysophosphatidic acid receptor 5, transcript variant X1	protein_coding	XP_024998720.1;XP_024998721.1;XP_024998723.1	2.40467	5.85964e-05	0.00156581
378782	NM_204360	EPHA1	EPH receptor A1	protein_coding	NP_989691.1	2.41225	6.14719e-05	0.00163088
424883	XM_001231236,XM_015291618,XM_015291619	PLSCR1	phospholipid scramblase 1, transcript variant X3	protein_coding	XP_001231237.1;XP_015147104.1;XP_015147105.1	2.51997	6.52707e-05	0.00172186
107054251	XR_001468337,XR_001468340,XR_001468343,XR_001468344,XR_001468345,XR_001468346,XR_003076937,XR_003076938,XR_003076939,XR_003076940,XR_003076941,XR_003076942	LOC107054251	uncharacterized LOC107054251, transcript variant X2	lncRNA	.	-2.05366	6.53664e-05	0.00172186
770747	XM_001234069	FAM83F	family with sequence similarity 83 member F	protein_coding	XP_001234070.3	2.807	6.56511e-05	0.00172422
101750407	XM_025151838,XM_025151839,XM_025151840,XM_025151841	PLEKHS1	pleckstrin homology domain containing S1, transcript variant X1	protein_coding	XP_025007606.1;XP_025007607.1;XP_025007608.1;XP_025007609.1	4.14283	6.62849e-05	0.00173678
112532284	XM_025149889	LOC112532284	translation initiation factor IF-2-like	protein_coding	XP_025005657.1	-2.62766	6.80508e-05	0.00177052
419563	XM_417710	GBP1	guanylate binding protein 1	protein_coding	XP_417710.3	2.3848	6.87732e-05	0.00177993
39105241	gene-EYY68_mgp08	ATP6	ATP synthase F0 subunit 6	protein_coding	YP_009555266.1	-3.6066	7.00172e-05	0.00180581
423091	XM_003641321,XM_015286681	TRPM5	transient receptor potential cation channel, subfamily M, member 5, transcript variant X2	protein_coding	XP_003641369.2;XP_015142167.1	2.25681	7.06119e-05	0.00181798
418139	XM_001235264,XM_004937901,XM_015287068,XM_015287073,XM_025141405	DENND5B	DENN domain containing 5B, transcript variant X1	protein_coding	XP_001235265.2;XP_004937958.1;XP_015142554.1;XP_015142559.1;XP_024997173.1	2.08925	7.2114e-05	0.00184383
416041	NM_001030600,XM_015293090,XM_015293091,XM_015293092,XM_015293093,XM_015293094,XM_015293097,XM_025154472,XM_025154473,XM_025154474,XM_025154475,XM_025154476,XM_025154478,XM_025154479	SLC6A6	solute carrier family 6 member 6	protein_coding	NP_001025771.2;XP_015148576.1;XP_015148577.1;XP_015148578.1;XP_015148579.1;XP_015148580.1;XP_015148583.1;XP_025010240.1;XP_025010241.1;XP_025010242.1;XP_025010243.1;XP_025010244.1;XP_025010246.1;XP_025010247.1	2.02426	7.37834e-05	0.00187679
418113	NM_001278002,NM_001278003	RAB19	RAB19, member RAS oncogene family	protein_coding	NP_001264931.1;NP_001264932.1	2.41627	7.4052e-05	0.00188039
419352	NM_001044641	PARD6B	par-6 family cell polarity regulator beta	protein_coding	NP_001038106.1	2.18507	7.52364e-05	0.00190393
112532692	XM_025151908	LOC112532692	uncharacterized LOC112532692	protein_coding	XP_025007676.1	-2.50395	7.68308e-05	0.00193107
424960	NM_001113761,XM_015291410,XM_015291411,XM_015291412,XM_015291413,XM_015291415,XM_015291416,XM_015291417,XM_015291418,XM_025153374,XM_025153375	B3GNT5	UDP-GlcNAc:betaGal beta-1,3-N-acetylglucosaminyltransferase 5	protein_coding	NP_001107233.1;XP_015146896.1;XP_015146897.1;XP_015146898.1;XP_015146899.1;XP_015146901.1;XP_015146902.1;XP_015146903.1;XP_015146904.1;XP_025009142.1;XP_025009143.1	2.17672	7.73862e-05	0.00194174
112533354	XM_025154677	LOC112533354	WAS/WASL-interacting protein family member 3-like	protein_coding	XP_025010445.1	-2.9071	8.4188e-05	0.0020772
771849	NM_001146044,XM_025142559	CDA	cytidine deaminase	protein_coding	NP_001139516.2;XP_024998327.1	2.22565	8.73592e-05	0.00214828
112530126	XR_003071478	LOC112530126	uncharacterized LOC112530126	lncRNA	.	-6.68618	8.82147e-05	0.00216407
101748527	XM_015285811	CLNK	cytokine dependent hematopoietic cell linker	protein_coding	XP_015141297.1	-2.21006	8.90512e-05	0.00217903
422624	NM_001031146,XM_015276271,XM_015276272	SARAF	store-operated calcium entry associated regulatory factor	protein_coding	NP_001026317.1;XP_015131757.1;XP_015131758.1	2.35246	9.0644e-05	0.0022107
770247	XM_004938188,XM_004938189,XM_015294858,XM_025143570,XM_025143573	MAB21L3	mab-21 like 3, transcript variant X4	protein_coding	XP_004938245.1;XP_004938246.1;XP_015150344.1;XP_024999338.1;XP_024999341.1	-2.84429	9.09932e-05	0.00221556
423901	XM_025151842,XM_025151843,XM_025151844,XM_025151845,XM_025151846,XM_421764	CASP7	caspase 7, transcript variant X1	protein_coding	XP_025007610.1;XP_025007611.1;XP_025007612.1;XP_025007613.1;XP_025007614.1;XP_421764.3	2.02899	9.27484e-05	0.00223419
107049569	XM_015273296	LOC107049569	histone deacetylase 5-like	protein_coding	XP_015128782.2	-2.4501	9.2534e-05	0.00223419
107053873	XR_001467617	LOC107053873	uncharacterized LOC107053873	lncRNA	.	3.99533	9.38255e-05	0.00224965
420009	XM_418130	VAT1	vesicle amine transport 1	protein_coding	XP_418130.2	2.4789	9.41992e-05	0.00225287
107051227	XR_001463032	LOC107051227	uncharacterized LOC107051227	lncRNA	.	3.7546	9.6755e-05	0.00230427
771913	XM_015297184,XM_015297185,XM_015297186,XM_015297187,XM_025142688	TMEM51	transmembrane protein 51, transcript variant X1	protein_coding	XP_015152670.2;XP_015152671.2;XP_015152672.2;XP_015152673.2;XP_024998456.1	2.12334	0.000102809	0.00242354
770691	XM_025141428	C8G	complement component 8, gamma polypeptide	protein_coding	XP_024997196.1	2.30263	0.000103691	0.00244044
101749238	NM_001281481	HISTH2A4L1	histone H2A-IV-like 1	protein_coding	NP_001268410.1	-2.01915	0.000105883	0.00248415
107053808	XR_003076118	LOC107053808	uncharacterized LOC107053808	lncRNA	.	-4.33003	0.000106868	0.00249933
39105242	gene-EYY68_mgp07	COX3	cytochrome c oxidase subunit III	protein_coding	YP_009555267.1	-2.95167	0.000109	0.00253055
39105266	gene-EYY68_mgp09	ATP8	ATP synthase F0 subunit 8	protein_coding	YP_009555265.1	-3.80277	0.000109058	0.00253055
419066	XM_015281001,XM_015281002,XM_015281003,XM_015281004,XM_025152450,XM_025152453,XM_025152456,XM_025152472	FAM168A	family with sequence similarity 168 member A, transcript variant X8	protein_coding	XP_015136487.1;XP_015136488.1;XP_015136489.1;XP_015136490.1;XP_025008218.1;XP_025008221.1;XP_025008224.1;XP_025008240.1	-3.62251	0.000109351	0.00253339
423884	XM_421749	SORCS3	sortilin related VPS10 domain containing receptor 3	protein_coding	XP_421749.2	-2.55261	0.000113169	0.00260148
424677	NM_001329480,XM_015291174,XM_015291175,XM_015291176	CYP2J22	cytochrome P450, family 2, subfamily J, polypeptide 22	protein_coding	NP_001316409.1;XP_015146660.1;XP_015146661.1;XP_015146662.1	2.07582	0.000114391	0.00262142
421429	NM_001008459	BTBD9	BTB domain containing 9	protein_coding	NP_001008459.1	2.17703	0.000121749	0.00275171
112531052	XR_003072754	LOC112531052	uncharacterized LOC112531052	lncRNA	.	3.78693	0.000123944	0.00279705
374174	NM_204294,XM_025142747,XM_025142748,XM_025142749,XM_025142750,XM_025142752,XM_025142753,XM_025142754,XM_025142755,XM_025142756,XM_025142757,XM_025142758,XM_025142759,XM_025142760,XM_025142761	CAMK2B	calcium/calmodulin dependent protein kinase II beta	protein_coding	NP_989625.1;XP_024998515.1;XP_024998516.1;XP_024998517.1;XP_024998518.1;XP_024998520.1;XP_024998521.1;XP_024998522.1;XP_024998523.1;XP_024998524.1;XP_024998525.1;XP_024998526.1;XP_024998527.1;XP_024998528.1;XP_024998529.1	-2.0884	0.000124823	0.0028126
416068	XM_004944646,XM_004944647,XM_015293306	ACOX2	acyl-CoA oxidase 2, transcript variant X3	protein_coding	XP_004944703.1;XP_004944704.1;XP_015148792.1	2.03006	0.000130614	0.00293416
424294	NM_001111346,XM_015289831	LCT	lactase	protein_coding	NP_001104816.1;XP_015145317.1	3.34543	0.000131153	0.0029418
107051757	XM_025149813,XM_025149814,XR_001463624,XR_003074761,XR_003074762,XR_003074763,XR_003074764,XR_003074765,XR_003074766,XR_003074767,XR_003074768	LOC107051757	uncharacterized LOC107051757, transcript variant X8	protein_coding	XP_025005581.1;XP_025005582.1	-2.16597	0.000132855	0.00297547
107049127	XM_015287769,XM_015287770,XM_015287772	SERPINA3/4L	serpin A3-4-like, transcript variant X2	protein_coding	XP_015143255.1;XP_015143256.1;XP_015143258.1	6.77212	0.000136911	0.00305246
415884	XM_025154347,XM_414240	TAT	tyrosine aminotransferase, transcript variant X2	protein_coding	XP_025010115.1;XP_414240.1	2.92683	0.000137842	0.00306859
100859519	XM_003643066,XM_004949405	NR2F1	nuclear receptor subfamily 2 group F member 1, transcript variant X2	protein_coding	XP_003643114.1;XP_004949462.1	-2.18888	0.000140572	0.00311065
101747378	XM_015289948,XM_015289949,XM_015289950,XM_025152691,XM_025152692,XM_025152693	PARP14	poly(ADP-ribose) polymerase family member 14, transcript variant X2	protein_coding	XP_015145434.1;XP_015145435.1;XP_015145436.1;XP_025008459.1;XP_025008460.1;XP_025008461.1	2.51931	0.000143436	0.00315048
374012	NM_001007822	BIRC2	baculoviral IAP repeat containing 2	protein_coding	NP_001007823.1	2.03279	0.000145452	0.00319004
416223	XM_015293880	CDHR2	cadherin related family member 2	protein_coding	XP_015149366.1	3.06452	0.000151647	0.00329659
770953	XM_015284572,XM_015284573,XM_015284575	DDO	D-aspartate oxidase, transcript variant X2	protein_coding	XP_015140058.1;XP_015140059.1;XP_015140061.1	6.12392	0.000151635	0.00329659
424676	NM_001329481,XM_025152884	CYP2J23	cytochrome P450, family 2, subfamily J, polypeptide 23	protein_coding	NP_001316410.1;XP_025008652.1	2.42883	0.000152823	0.00331729
112532614	XR_003075569,XR_003075570,XR_003075571,XR_003075572,XR_003075573,XR_003075574,XR_003075575,XR_003075576,XR_003075577,XR_003075578,XR_003075579,XR_003075580,XR_003075581,XR_003075582,XR_003075583,XR_003075584,XR_003075585,XR_003075586,XR_003075587,XR_003075588,XR_003075589,XR_003075590,XR_003075591,XR_003075592,XR_003075593,XR_003075594,XR_003075595,XR_003075596,XR_003075597,XR_003075598,XR_003075…	LOC112532614	uncharacterized LOC112532614, transcript variant X9	misc_RNA	.	-2.23799	0.000156301	0.00337301
101747287	XM_015299412,XM_015299413,XM_015299415,XM_025144006	TMEM98	transmembrane protein 98, transcript variant X2	protein_coding	XP_015154898.1;XP_015154899.1;XP_015154901.1;XP_024999774.1	2.38133	0.000157232	0.00338816
421064	XM_015277955,XM_015277959,XM_015277961,XM_015277962,XM_025147885,XM_025147886,XM_025147887,XM_025147888,XM_025147889,XM_025147890	GREB1L	growth regulation by estrogen in breast cancer 1 like, transcript variant X10	protein_coding	XP_015133441.1;XP_015133445.1;XP_015133447.1;XP_015133448.1;XP_025003653.1;XP_025003654.1;XP_025003655.1;XP_025003656.1;XP_025003657.1;XP_025003658.1	-2.05402	0.000158321	0.0034013
424530	XM_015290855,XM_015290856,XM_015290857,XM_015290860,XM_015290861,XM_025152966,XM_025152967	SYDE2	synapse defective Rho GTPase homolog 2, transcript variant X3	protein_coding	XP_015146341.1;XP_015146342.1;XP_015146343.1;XP_015146346.2;XP_015146347.2;XP_025008734.1;XP_025008735.1	-2.00189	0.000158917	0.0034013
396530	NM_205521	ATP1A1	ATPase Na+/K+ transporting subunit alpha 1	protein_coding	NP_990852.1	2.10447	0.000162484	0.003466
101751376	XM_015280284	FAM181B	family with sequence similarity 181 member B	protein_coding	XP_015135770.2	-2.00093	0.000166258	0.00353633
112533599	XR_003078040	LOC112533599	28S ribosomal RNA	rRNA	.	-2.77546	0.000166827	0.00354333
770136	XM_015288294	ZNF503	zinc finger protein 503	protein_coding	XP_015143780.2	-2.27582	0.000171052	0.00362787
428569	XM_004935370	SLC3A1	solute carrier family 3 member 1	protein_coding	XP_004935427.1	2.49699	0.000171796	0.00363845
771459	XM_003642912	ARSB	arylsulfatase B	protein_coding	XP_003642960.1	2.08198	0.000172574	0.0036497
374169	NM_204293,XM_015279261,XM_015279262,XM_015279263,XM_015279264,XM_015279265,XM_015279266,XM_015279267,XM_015279268,XM_015279269,XM_015279270,XM_015279271,XM_015279272,XM_015279273,XM_015279274,XM_015279275,XM_015279276,XM_015279277,XM_015279278,XM_015279279,XM_025156019,XM_025156020,XR_001464423	CACNA1B	calcium voltage-gated channel subunit alpha1 B	protein_coding	NP_989624.1;XP_015134747.2;XP_015134748.2;XP_015134749.2;XP_015134750.2;XP_015134751.2;XP_015134752.2;XP_015134753.2;XP_015134754.2;XP_015134755.2;XP_015134756.2;XP_015134757.2;XP_015134758.2;XP_015134759.2;XP_015134760.2;XP_015134761.2;XP_015134762.2;XP_015134763.2;XP_015134764.2;XP_015134765.2;XP_025011787.1;XP_025011788.1	-2.22813	0.000175488	0.00370075
420895	NM_001006377,XM_015282170,XM_025147268	SERPINB6L	serpin peptidase inhibitor, clade B (ovalbumin), member 6-like	protein_coding	NP_001006377.1;XP_015137656.1;XP_025003036.1	2.06674	0.000175365	0.00370075
395503	NM_001303464,NM_204744,XM_015282770,XM_015282771,XM_015282772,XM_015282773,XM_015282774,XM_015282776,XM_015282777	RUNX1T1	RUNX1 translocation partner 1	protein_coding	NP_001290393.1;NP_990075.2;XP_015138256.1;XP_015138257.1;XP_015138258.1;XP_015138259.1;XP_015138260.1;XP_015138262.1;XP_015138263.1	-2.02491	0.00017575	0.003701
107053636	XR_001467048	LOC107053636	uncharacterized LOC107053636	lncRNA	.	2.77685	0.000178464	0.00375281
428333	XM_004948816,XM_015300011	CREB3L3	cAMP responsive element binding protein 3 like 3, transcript variant X1	protein_coding	XP_004948873.2;XP_015155497.1	4.1767	0.00019015	0.00398159
427265	XM_025144407,XM_025144408,XR_003072086	REEP6	receptor accessory protein 6, transcript variant X2	protein_coding	XP_025000175.1;XP_025000176.1	3.29081	0.000201921	0.0042102
429367	XM_015275368,XM_025155549,XM_025155550,XM_025155551,XM_025155552,XR_003077819	P2RX6	purinergic receptor P2X 6, transcript variant X5	protein_coding	XP_015130854.1;XP_025011317.1;XP_025011318.1;XP_025011319.1;XP_025011320.1	-2.46824	0.000211636	0.00438191
417569	NM_001205066,XM_015295757	SLC46A1	solute carrier family 46 member 1	protein_coding	NP_001191995.1;XP_015151243.1	2.15638	0.000220628	0.00451753
422843	XM_420789	SLC2A9	solute carrier family 2 member 9	protein_coding	XP_420789.3	2.88517	0.000221189	0.00452277
107050975	XM_025145719	LOC107050975	voltage-dependent P/Q-type calcium channel subunit alpha-1A-like	protein_coding	XP_025001487.1	-3.50411	0.000223544	0.00455205
107057545	XM_015302624,XM_015302626,XM_025144072	LOC107057545	uncharacterized LOC107057545, transcript variant X3	protein_coding	XP_015158110.2;XP_015158112.2;XP_024999840.1	-5.0475	0.000223404	0.00455205
419125	NM_001030845	SAMHD1	SAM and HD domain containing deoxynucleoside triphosphate triphosphohydrolase 1	protein_coding	NP_001026016.1	2.89157	0.000231258	0.00467697
373897	NM_204108	MUSK	muscle associated receptor tyrosine kinase	protein_coding	NP_989439.1	-2.72497	0.000238745	0.00478266
396423	NM_205442	VIL1	villin 1	protein_coding	NP_990773.1	2.70031	0.00024188	0.00482999
101751551	XM_004945207	FAM83G	family with sequence similarity 83, member G	protein_coding	XP_004945264.1	2.6982	0.000242494	0.0048316
424751	XM_015277186,XM_015277187,XM_025153527,XM_025153528	MYO7B	myosin VIIB, transcript variant X3	protein_coding	XP_015132672.1;XP_015132673.1;XP_025009295.1;XP_025009296.1	2.21517	0.000250433	0.00497837
422302	XM_420279	NSDHL	NAD(P) dependent steroid dehydrogenase-like	protein_coding	XP_420279.1	2.21433	0.000253246	0.00501881
395719	NM_204898	TK1	thymidine kinase 1	protein_coding	NP_990229.1	2.09428	0.00025553	0.00503489
417635	XM_004946714,XM_004946715,XM_004946716,XM_015296139,XM_025142010,XM_025142011,XM_025142012,XM_415880	VMP1	vacuole membrane protein 1, transcript variant X4	protein_coding	XP_004946771.1;XP_004946772.1;XP_004946773.1;XP_015151625.1;XP_024997778.1;XP_024997779.1;XP_024997780.1;XP_415880.1	2.19497	0.000255758	0.00503489
420046	NM_001195477	KRT222	keratin 222	protein_coding	NP_001182406.1	-3.07567	0.000255411	0.00503489
112531012	XM_025145856,XM_025145857	LOC112531012	mucin-3A-like, transcript variant X2	protein_coding	XP_025001624.1;XP_025001625.1	14.2603	0.000256869	0.00505006
107054026	XR_001467930	LOC107054026	uncharacterized LOC107054026	lncRNA	.	-3.8506	0.000259277	0.00508342
415486	XM_413859	PEX11A	peroxisomal biogenesis factor 11 alpha	protein_coding	XP_413859.4	2.46023	0.000262161	0.00512009
419166	XM_004946998,XM_015296774,XM_015296775,XM_015296776,XM_015296777,XM_015296778,XM_015296779,XM_015296780,XM_015296781,XM_025142303	SGK2	SGK2, serine/threonine kinase 2, transcript variant X9	protein_coding	XP_004947055.1;XP_015152260.2;XP_015152261.1;XP_015152262.1;XP_015152263.1;XP_015152264.1;XP_015152265.1;XP_015152266.1;XP_015152267.1;XP_024998071.1	-3.41219	0.00026379	0.00513835
421438	XM_419490	NFKBIE	NFKB inhibitor epsilon	protein_coding	XP_419490.3	2.15002	0.000269012	0.00521946
107049018	XM_015297099,XR_003071537	LOC107049018	uncharacterized LOC107049018, transcript variant X1	protein_coding	XP_015152585.1	-2.55638	0.000283858	0.00547165
424930	XM_015291495,XM_422738	B3GNT7	UDP-GlcNAc:betaGal beta-1,3-N-acetylglucosaminyltransferase 7, transcript variant X1	protein_coding	XP_015146981.1;XP_422738.1	4.17292	0.000290242	0.00557295
100858751	XM_003643371,XM_015273918	FCER2	Fc fragment of IgE receptor II, transcript variant X1	protein_coding	XP_003643419.1;XP_015129404.1	2.33884	0.000294168	0.00563371
422660	XM_004941193,XM_004941194,XM_015276390	UGT2A1	UDP glucuronosyltransferase 2 family, polypeptide A1, complex locus, transcript variant X2	protein_coding	XP_004941250.1;XP_004941251.1;XP_015131876.1	2.43755	0.000296418	0.00566947
419667	NM_001318986,XM_015297864	FNDC5	fibronectin type III domain containing 5	protein_coding	NP_001305915.1;XP_015153350.1	4.0215	0.000299783	0.00571666
422423	NM_001006438	MSMO1	methylsterol monooxygenase 1	protein_coding	NP_001006438.1	2.42362	0.000299558	0.00571666
426827	XM_015300549,XM_025145937	LOC426827	butyrophilin, subfamily 2, member A1-like, transcript variant X1	protein_coding	XP_015156035.1;XP_025001705.1	2.00404	0.000300043	0.00571666
422993	NM_001350059	IFITM1	interferon-induced transmembrane protein 1	protein_coding	NP_001336988.1	4.55318	0.000319791	0.00604621
102465337	NR_105448,rna-MIR6580,rna-MIR6580-2	MIR6580	microRNA 6580	miRNA	.	5.35337	0.000324975	0.00613543
421999	NM_001033645	EPHX2	epoxide hydrolase 2	protein_coding	NP_001028817.1	2.12569	0.000351148	0.00654711
396025	NM_205127,XM_015283349,XM_025148548,XR_003074209	XDH	xanthine dehydrogenase	protein_coding	NP_990458.1;XP_015138835.2;XP_025004316.1	2.59349	0.000354822	0.00659897
427308	NM_001007977	ALDOB	aldolase B, fructose-bisphosphate	protein_coding	NP_001007978.1	2.55455	0.000358206	0.00664521
101751667	XM_015300544,XM_025145919	BTN3A3	butyrophilin, subfamily 3, member A3, transcript variant X1	protein_coding	XP_015156030.1;XP_025001687.1	2.15014	0.000361808	0.00670364
112530294	XM_025143575,XR_003071833,XR_003071834	LOC112530294	uncharacterized LOC112530294, transcript variant X1	protein_coding	XP_024999343.1	2.09245	0.000367517	0.00675865
420486	XM_015282063	LOC420486	mycocerosic acid synthase-like	protein_coding	XP_015137549.1	2.25761	0.00037243	0.00683204
39105265	gene-EYY68_mgp10	COX2	cytochrome c oxidase subunit II	protein_coding	YP_009555264.1	-3.03503	0.00037815	0.00691128
771550	XM_001234813	EPHA2	EPH receptor A2	protein_coding	XP_001234814.4	2.41753	0.000391227	0.00711514
415689	XM_015279228,XM_015279229	LDHD	lactate dehydrogenase D, transcript variant X1	protein_coding	XP_015134714.1;XP_015134715.1	-2.40434	0.000392432	0.00712829
419597	XM_004947726,XM_015297739,XR_001469923,XR_001469924,XR_003071712,XR_213607	TRNAU1AP	tRNA selenocysteine 1 associated protein 1, transcript variant X6	protein_coding	XP_004947783.1;XP_015153225.1	-2.03363	0.000398038	0.00720362
424005	NM_001006511	ACADL	acyl-CoA dehydrogenase, long chain	protein_coding	NP_001006511.1	2.02905	0.000400678	0.00723807
426747	NM_001184949,XM_025142542,XM_025142543,XM_025142544	PLA2G2E	phospholipase A2 group IIE	protein_coding	NP_001171878.1;XP_024998310.1;XP_024998311.1;XP_024998312.1	-4.18521	0.00040092	0.00723807
101750112	XM_015282060,XM_015282061,XM_015282062	LOC101750112	polyketide synthase PksM-like, transcript variant X3	protein_coding	XP_015137546.1;XP_015137547.1;XP_015137548.1	2.32314	0.00041982	0.00752961
39105237	rna-EYY68_mgt04	.	tRNA-Ile	tRNA	.	-2.12161	0.000422624	0.00756533
423861	NM_001031232,XM_015288635,XM_015288636,XM_015288637	MFSD13A	major facilitator superfamily domain containing 13A	protein_coding	NP_001026403.1;XP_015144121.1;XP_015144122.1;XP_015144123.1	2.21581	0.000425017	0.00759897
422080	XM_004946278,XM_015295597,XM_015295598,XM_015295599,XM_015295600,XM_025141716	RNF213	ring finger protein 213, transcript variant X3	protein_coding	XP_004946335.2;XP_015151083.1;XP_015151084.1;XP_015151085.1;XP_015151086.1;XP_024997484.1	3.38603	0.000434646	0.00774307
424367	NM_001277506,NM_001277507	HSD17B7	hydroxysteroid 17-beta dehydrogenase 7	protein_coding	NP_001264435.1;NP_001264436.1	2.00065	0.000439311	0.00779804
107049568	gene-LOC107049568	LOC107049568	.	pseudogene	.	-4.006	0.000439142	0.00779804
776014	XM_025141667	BAHCC1	BAH domain and coiled-coil containing 1	protein_coding	XP_024997435.1	-2.25838	0.000442392	0.00783394
107049790	XM_025145718	LOC107049790	voltage-dependent P/Q-type calcium channel subunit alpha-1A-like	protein_coding	XP_025001486.1	-2.46119	0.000444088	0.00785457
39105250	rna-EYY68_mgt01	.	tRNA-Phe	tRNA	.	6.2004	0.000451529	0.0079482
426437	XM_004938991	MOGAT2	monoacylglycerol O-acyltransferase 2	protein_coding	XP_004939048.1	2.49108	0.000473099	0.00824942
418939	XM_004938794	AMER2	APC membrane recruitment protein 2	protein_coding	XP_004938851.1	-2.66519	0.000481958	0.00836449
769808	XM_001233114,XM_015277489	TMEM8B	transmembrane protein 8B, transcript variant X2	protein_coding	XP_001233115.3;XP_015132975.1	-2.76363	0.000481511	0.00836449
416188	XM_004944768,XR_001468790	SLC23A1	solute carrier family 23 member 1, transcript variant X1	protein_coding	XP_004944825.1	-2.79202	0.000491846	0.00850618
107051395	XM_025145989	LOC107051395	uncharacterized threonine-rich GPI-anchored glycoprotein PJ4664.02-like	protein_coding	XP_025001757.1	28.8922	0.000493577	0.00852616
430880	XM_004950038,XM_025145645,XM_428430	DNAJC22	DnaJ heat shock protein family (Hsp40) member C22, transcript variant X1	protein_coding	XP_004950095.3;XP_025001413.1;XP_428430.5	2.60663	0.000498151	0.00859514
107050048	XR_003077987	LOC107050048	uncharacterized LOC107050048	lncRNA	.	-3.24165	0.000498868	0.0085975
112532231	XR_003074688	LOC112532231	U1 spliceosomal RNA	snRNA	.	-3.11713	0.000503487	0.00865694
395961	NM_205078,XM_015290243,XM_025152759,XM_025152760,XM_025152761,XM_025152762	NR5A2	nuclear receptor subfamily 5 group A member 2	protein_coding	NP_990409.1;XP_015145729.1;XP_025008527.1;XP_025008528.1;XP_025008529.1;XP_025008530.1	2.31614	0.000511962	0.00877209
112533603	XR_003078044	LOC112533603	18S ribosomal RNA	rRNA	.	-2.48663	0.000526402	0.00899345
101749434	XR_001465560,XR_003077324	LOC101749434	uncharacterized LOC101749434, transcript variant X2	lncRNA	.	-3.36537	0.000536412	0.00910798
112530339	XR_003071929	LOC112530339	small Cajal body-specific RNA 2	guide_RNA	.	-2.70699	0.000545035	0.00923192
416208	XM_414534	STC2	stanniocalcin 2	protein_coding	XP_414534.3	-4.25688	0.000554687	0.00937396
424314	XM_025152680	NMI	N-myc and STAT interactor	protein_coding	XP_025008448.1	2.00139	0.000560412	0.00940628
422108	NM_001006424,XR_001469339	SLC9A3R1	SLC9A3 regulator 1	protein_coding	NP_001006424.1	2.00712	0.000583323	0.00971888
769668	NM_001318839	LOC769668	estradiol 17-beta-dehydrogenase 2-like	protein_coding	NP_001305768.1	2.69702	0.000595017	0.0098641
416477	NM_001329508,XM_015294357	CYP3A4	cytochrome P450 family 3 subfamily A member 4	protein_coding	NP_001316437.1;XP_015149843.1	4.14664	0.000596222	0.00986841
107054262	XR_001468383	LOC107054262	uncharacterized LOC107054262	lncRNA	.	7.52838	0.000601405	0.00992552
423961	XM_004942356	CLRN3	clarin 3	protein_coding	XP_004942413.1	2.32392	0.000618631	0.010142
107053913	XR_001467703	LOC107053913	uncharacterized LOC107053913	lncRNA	.	3.31056	0.000652355	0.0106126
414140	NM_001001473,XM_015290256,XM_015290259,XM_015290260,XM_015290261,XM_025152779,XM_025152780,XM_025152781,XM_025152782,XM_025152783,XM_025152785,XM_025152786,XM_025152787,XM_025152788,XM_025152789,XM_025152790,XM_025152791,XM_025152792,XM_025152793	AMY2A	amylase, alpha 2A (pancreatic)	protein_coding	NP_001001473.2;XP_015145742.1;XP_015145745.1;XP_015145746.1;XP_015145747.1;XP_025008547.1;XP_025008548.1;XP_025008549.1;XP_025008550.1;XP_025008551.1;XP_025008553.1;XP_025008554.1;XP_025008555.1;XP_025008556.1;XP_025008557.1;XP_025008558.1;XP_025008559.1;XP_025008560.1;XP_025008561.1	-6.28483	0.000654558	0.0106315
107051628	XR_001463304	LOC107051628	uncharacterized LOC107051628	lncRNA	.	-2.37761	0.000654954	0.0106315
100857781	XM_025145660	PPP1R1A	protein phosphatase 1 regulatory inhibitor subunit 1A	protein_coding	XP_025001428.1	2.03229	0.000659228	0.0106658
112531894	XM_025148114,XM_025148115,XM_025148116,XM_025148117,XM_025148118,XM_025148119,XM_025148120,XM_025148121,XM_025148122,XM_025148123	LOC112531894	uncharacterized LOC112531894, transcript variant X1	protein_coding	XP_025003882.1;XP_025003883.1;XP_025003884.1;XP_025003885.1;XP_025003886.1;XP_025003887.1;XP_025003888.1;XP_025003889.1;XP_025003890.1;XP_025003891.1	2.8074	0.00066629	0.0107331
416999	XM_003642216,XM_015275365,XM_025155546,XM_025155547,XM_025155548,XM_415290	AIFM3	apoptosis inducing factor, mitochondria associated 3, transcript variant X1	protein_coding	XP_003642264.1;XP_015130851.1;XP_025011314.1;XP_025011315.1;XP_025011316.1;XP_415290.3	2.44541	0.000675214	0.0108533
419812	XM_004934879,XM_429706	C26H6ORF222	chromosome 26 open reading frame, human C6orf222, transcript variant X2	protein_coding	XP_004934936.2;XP_429706.3	2.52692	0.000684299	0.0109636
396026	NM_205128,XM_025144247,XM_025144248	OCLN	occludin	protein_coding	NP_990459.1;XP_025000015.1;XP_025000016.1	2.16028	0.000690667	0.0110359
100857231	XM_015285003	SLC5A6	solute carrier family 5 member 6	protein_coding	XP_015140489.2	2.16239	0.000695169	0.0110897
422224	XM_015278438,XM_025150100	LOC422224	family with sequence similarity 162, member B, transcript variant X2	protein_coding	XP_015133924.2;XP_025005868.1	2.19026	0.000714496	0.0113248
100857433	NM_001317088,XM_004948798,XM_015299884,XM_025144244	PLIN4	perilipin-4	protein_coding	NP_001304017.1;XP_004948855.1;XP_015155370.1;XP_025000012.1	2.03595	0.000719235	0.0113878
396134	NM_205212,XM_015279209	MET	MET proto-oncogene, receptor tyrosine kinase	protein_coding	NP_990543.2;XP_015134695.1	2.07876	0.000721261	0.0113955
112531693	XM_025147397	LOC112531693	GTPase IMAP family member 8-like	protein_coding	XP_025003165.1	3.08815	0.000741255	0.0116122
771419	NM_001277405,XM_015288400	ANKRD22	ankyrin repeat domain 22	protein_coding	NP_001264334.1;XP_015143886.1	2.28983	0.000765868	0.0118846
39105257	rna-EYY68_mgt06	.	tRNA-Met	tRNA	.	4.19432	0.000765023	0.0118846
417519	XM_415767	TMEM120A	transmembrane protein 120A	protein_coding	XP_415767.2	2.11774	0.000768279	0.0118935
418700	XM_416896	LYGL	lysozyme g-like	protein_coding	XP_416896.1	5.22598	0.00078234	0.0120518
769879	XM_004941276	BAAT	bile acid-CoA:amino acid N-acyltransferase	protein_coding	XP_004941333.2	2.28299	0.000786619	0.012102
770916	XM_001234229,XM_025150423	MGST2	microsomal glutathione S-transferase 2, transcript variant X1	protein_coding	XP_001234230.3;XP_025006191.1	2.18672	0.000787232	0.012102
417273	NM_001291406	ALAD	aminolevulinate dehydratase	protein_coding	NP_001278335.1	2.37022	0.000789471	0.0121112
107051700	XR_003073435,XR_003073436	LOC107051700	uncharacterized LOC107051700, transcript variant X1	lncRNA	.	-3.00433	0.000790575	0.0121156
107054117	XR_003076743,XR_003076744,XR_003076745,XR_003076746,XR_003076747,XR_003076748,XR_003076749,XR_003076750,XR_003076751,XR_003076752,XR_003076753,XR_003076754,XR_003076755,XR_003076756	LOC107054117	uncharacterized LOC107054117, transcript variant X10	lncRNA	.	-4.98879	0.000799042	0.0122201
416256	NM_001285883,XM_015293773,XM_015293774,XM_015293776,XM_015293777,XM_015293778,XM_015293779,XM_015293780,XM_025154848,XM_025154849	FAXDC2	fatty acid hydroxylase domain containing 2	protein_coding	NP_001272812.1;XP_015149259.1;XP_015149260.1;XP_015149262.1;XP_015149263.1;XP_015149264.1;XP_015149265.1;XP_015149266.1;XP_025010616.1;XP_025010617.1	3.05751	0.00080482	0.012283
107048988	XM_015292907,XM_015292908,XM_015292909,XM_015292910,XM_015292911,XM_015292912,XM_015292913,XM_015292914,XM_015292915,XM_015292916,XM_015292917,XM_015292918,XM_015292919,XM_025154557,XM_025154559,XM_025154560	DOCK3	dedicator of cytokinesis 3, transcript variant X1	protein_coding	XP_015148393.2;XP_015148394.2;XP_015148395.2;XP_015148396.2;XP_015148397.2;XP_015148398.2;XP_015148399.2;XP_015148400.2;XP_015148401.2;XP_015148402.2;XP_015148403.2;XP_015148404.2;XP_015148405.2;XP_025010325.1;XP_025010327.1;XP_025010328.1	-3.09745	0.000813226	0.0123963
428084	NM_001040644,XM_015278214	GJA3	gap junction protein alpha 3	protein_coding	NP_001035734.1;XP_015133700.1	13.8648	0.000818977	0.0124575
107049096	XM_015281187	LOC107049096	GTPase IMAP family member 8-like	protein_coding	XP_015136673.1	3.07143	0.000829452	0.0125683
107051303	gene-LOC107051303	LOC107051303	.	pseudogene	.	-3.35088	0.000849586	0.0128268
420801	XM_004935075,XM_418895	SLC9A3	solute carrier family 9 member A3, transcript variant X2	protein_coding	XP_004935132.1;XP_418895.3	2.71146	0.000882024	0.0132161
100857777	XM_003641952,XM_004944343,XM_015292695,XM_015292696,XM_015292697,XM_015292698,XM_025154336,XM_025154337,XM_025154338,XM_025154339,XM_025154340,XM_025154341,XM_025154342,XM_025154343,XM_025154344,XM_025154345,XM_025154346,XR_001468519	PMFBP1	polyamine modulated factor 1 binding protein 1, transcript variant X3	protein_coding	XP_003642000.2;XP_004944400.1;XP_015148181.1;XP_015148182.1;XP_015148183.1;XP_015148184.1;XP_025010104.1;XP_025010105.1;XP_025010106.1;XP_025010107.1;XP_025010108.1;XP_025010109.1;XP_025010110.1;XP_025010111.1;XP_025010112.1;XP_025010113.1;XP_025010114.1	-2.75175	0.000886518	0.01327
419872	NM_001012843,XM_015298929	MOV10	Mov10 RISC complex RNA helicase	protein_coding	NP_001012861.1;XP_015154415.1	2.80003	0.000894388	0.0133608
429106	XM_426662	SLC1A7	solute carrier family 1 member 7	protein_coding	XP_426662.2	3.20406	0.000901227	0.0134384
101752059	XM_004943598	C2orf72	chromosome 2 open reading frame 72	protein_coding	XP_004943655.1	-2.00833	0.000901401	0.0134384
100857302	XM_025146125	LOC100857302	T-cell-interacting, activating receptor on myeloid cells protein 1-like	protein_coding	XP_025001893.1	-5.58879	0.000910776	0.0135509
421566	XM_004935531,XM_015284343	UNC93A	unc-93 homolog A (C. elegans), transcript variant X1	protein_coding	XP_004935588.1;XP_015139829.1	2.35536	0.00091633	0.0136198
112532752	XM_025152247	LOC112532752	folate receptor alpha-like	protein_coding	XP_025008015.1	2.7743	0.000918652	0.0136407
422994	XM_015286253,XM_015286254	PKP3	plakophilin 3, transcript variant X2	protein_coding	XP_015141739.1;XP_015141740.1	2.18779	0.000921168	0.0136643
422090	NM_001006423	LOC422090	uncharacterized LOC422090	protein_coding	NP_001006423.1	2.48331	0.000949067	0.0139787
396146	NM_205223	GCH1	GTP cyclohydrolase 1	protein_coding	NP_990554.1	2.41339	0.000964262	0.0141196
107049132	XM_025145980	LOC107049132	zinc finger protein 239-like	protein_coding	XP_025001748.1	-3.33557	0.000978629	0.0142735
415303	NM_001293206,XM_015278812,XM_015278813,XM_015278814,XM_025153810	STOML1	stomatin like 1	protein_coding	NP_001280135.1;XP_015134298.1;XP_015134299.1;XP_015134300.2;XP_025009578.1	2.14283	0.000985879	0.0143576
422592	NM_001318224,NM_001318225,XM_004941103,XM_004941105,XM_004941106,XM_004941107,XM_015276496,XM_025149638,XM_025149639,XM_025149640,XM_025149641,XM_420551	MAPK10	mitogen-activated protein kinase 10	protein_coding	NP_001305153.1;NP_001305154.1;XP_004941160.1;XP_004941162.1;XP_004941163.1;XP_004941164.1;XP_015131982.1;XP_025005406.1;XP_025005407.1;XP_025005408.1;XP_025005409.1;XP_420551.4	-2.03998	0.000986332	0.0143576
421888	NM_001278025,XM_015284831,XM_025148769,XR_003074230	TINAG	tubulointerstitial nephritis antigen	protein_coding	NP_001264954.1;XP_015140317.1;XP_025004537.1	2.48059	0.000991244	0.0144149
395262	NM_204575	LIFR	leukemia inhibitory factor receptor alpha	protein_coding	NP_989906.1	-2.10417	0.00100993	0.0146291
422079	XM_025141820	ENDOV	endonuclease V	protein_coding	XP_024997588.1	-9.89709	0.0010196	0.0147404
427088	XM_015300097,XM_015300098,XM_015300099,XM_015300100,XM_015300101,XM_015300102,XM_424682	USHBP1	USH1 protein network component harmonin binding protein 1, transcript variant X1	protein_coding	XP_015155583.1;XP_015155584.1;XP_015155585.1;XP_015155586.1;XP_015155587.1;XP_015155588.1;XP_424682.4	-2.13	0.00102292	0.014749
425389	NM_001031338	BF2	Major histocompatibility complex class I antigen BF2	protein_coding	NP_001026509.1	3.15363	0.00102848	0.0147966
769424	XM_001232699	PPA1	pyrophosphatase (inorganic) 1	protein_coding	XP_001232700.1	2.14565	0.00103091	0.014804
100858343	NM_001311177,XM_015281130,XM_015281131,XM_025146986	CATH3	cathelicidin-3	protein_coding	NP_001298106.1;XP_015136616.1;XP_015136617.1;XP_025002754.1	-2.36627	0.001031	0.014804
101749758	XR_003077558,XR_003077559,XR_003077560,XR_003077561,XR_003077562,XR_003077563,XR_003077564,XR_003077565,XR_003077566,XR_003077567,XR_003077568,XR_003077569,XR_003077570,XR_003077571,XR_003077572,XR_003077573,XR_003077574,XR_003077575,XR_003077576,XR_003077577,XR_003077578,XR_003077579,XR_003077580,XR_003077581,XR_003077582,XR_003077583,XR_003077584,XR_003077585,XR_003077586,XR_003077587,XR_003077…	LOC101749758	uncharacterized LOC101749758, transcript variant X1	lncRNA	.	-2.53252	0.00103369	0.0148283
424807	NM_001030008,XM_015276902,XM_015276903,XM_015276904,XM_015276905	AP1S3	adaptor related protein complex 1 sigma 3 subunit	protein_coding	NP_001025179.1;XP_015132388.1;XP_015132389.1;XP_015132390.1;XP_015132391.1	2.12274	0.00104699	0.0149611
422902	NM_001004403	SLBP	stem-loop binding protein	protein_coding	NP_001004403.1	2.14721	0.00105191	0.0150024
428417	XM_425978	PTCHD3	patched domain containing 3	protein_coding	XP_425978.4	2.14229	0.00110031	0.0155543
112530576	XM_025144893,XM_025144894	LOC112530576	uncharacterized LOC112530576, transcript variant X1	protein_coding	XP_025000661.1;XP_025000662.1	-2.73602	0.00110112	0.0155543
39105245	gene-EYY68_mgp04	ND4	NADH dehydrogenase subunit 4	protein_coding	YP_009555270.1	-2.65944	0.00111698	0.0157184
416814	XM_015275624,XM_015275625,XM_015275626,XM_015275627,XM_415106	SCARB1	scavenger receptor class B member 1, transcript variant X3	protein_coding	XP_015131110.1;XP_015131111.1;XP_015131112.1;XP_015131113.1;XP_415106.2	3.37626	0.00112878	0.0157944
101749175	XM_004946688	LOC101749175	transmembrane protein 211-like	protein_coding	XP_004946745.2	-2.33028	0.00119233	0.0165274
421139	XM_025147973,XM_419221	CA8	carbonic anhydrase 8, transcript variant X1	protein_coding	XP_025003741.1;XP_419221.3	-2.51034	0.00122296	0.0169044
395904	XM_004939917,XM_004939918,XM_004939919,XM_015282868,XM_015282869,XM_425925	ZFHX4	zinc finger homeobox 4, transcript variant X1	protein_coding	XP_004939974.1;XP_004939975.1;XP_004939976.1;XP_015138354.1;XP_015138355.1;XP_425925.4	-2.05257	0.00124863	0.0171791
420299	XM_004940080,XM_418410	RHPN1	rhophilin Rho GTPase binding protein 1, transcript variant X1	protein_coding	XP_004940137.1;XP_418410.3	2.32918	0.00125222	0.0172125
101747532	XR_003076143,XR_003076144,XR_003076145,XR_003076146,XR_003076147,XR_003076148	LOC101747532	uncharacterized LOC101747532, transcript variant X2	lncRNA	.	-5.41159	0.00127032	0.0174128
395872	NM_205018	IL8L1	interleukin 8-like 1	protein_coding	NP_990349.1	2.20823	0.00129173	0.017641
107049264	XM_015272619	LOC107049264	endogenous retrovirus group K member 8 Gag polyprotein-like	protein_coding	XP_015128105.1	4.8565	0.0013286	0.0180611
100858796	XM_015297707,XM_025143041,XM_025143042,XM_025143043	LOC100858796	sestrin-2-like, transcript variant X2	protein_coding	XP_015153193.2;XP_024998809.1;XP_024998810.1;XP_024998811.1	2.35671	0.00133591	0.0181273
414830	NM_001001750,XR_001464403	B2M	beta-2-microglobulin	protein_coding	NP_001001750.2	2.01685	0.00135792	0.0183654
423072	XM_421005,XR_001466575	ABCC8	ATP binding cassette subfamily C member 8, transcript variant X1	protein_coding	XP_421005.2	-2.69296	0.00137212	0.018485
112532998	XM_025153517	LOC112532998	putative coiled-coil domain-containing protein 195	protein_coding	XP_025009285.1	-3.49939	0.00137351	0.018485
101751662	XR_001465883	LOC101751662	uncharacterized LOC101751662	lncRNA	.	-2.86768	0.00137686	0.0185132
373854	NM_001003718,NM_204097,XM_015293567,XM_015293568,XM_015293569,XM_015293571,XM_015293573,XM_015293576,XM_015293578,XM_015293579,XM_015293581,XM_025154773,XM_025154774,XM_025154775,XM_025154776,XM_025154777,XM_025154778,XM_025154779	TENM2	teneurin transmembrane protein 2	protein_coding	NP_001003718.1;NP_989428.2;XP_015149053.1;XP_015149054.1;XP_015149055.1;XP_015149057.1;XP_015149059.1;XP_015149062.1;XP_015149064.1;XP_015149065.1;XP_015149067.1;XP_025010541.1;XP_025010542.1;XP_025010543.1;XP_025010544.1;XP_025010545.1;XP_025010546.1;XP_025010547.1	-2.51856	0.00139617	0.0186789
423574	NM_001277562,XM_015276734	ATP5S	ATP synthase, H+ transporting, mitochondrial Fo complex subunit s (factor B)	protein_coding	NP_001264491.1;XP_015132220.1	2.06272	0.00139675	0.0186789
101749384	XM_015298598,XM_015298599,XM_015298600,XM_015298601	AQP10	aquaporin 10, transcript variant X1	protein_coding	XP_015154084.1;XP_015154085.1;XP_015154086.1;XP_015154087.1	3.85352	0.0013949	0.0186789
112533601	XR_003078042	LOC112533601	18S ribosomal RNA	rRNA	.	-2.33527	0.00140018	0.0187078
420658	XM_015281789,XM_015281790,XM_025147473,XM_025147474,XM_025147475,XM_025147476,XM_025147477,XM_418757	SLC4A7	solute carrier family 4 member 7, transcript variant X2	protein_coding	XP_015137275.1;XP_015137276.1;XP_025003241.1;XP_025003242.1;XP_025003243.1;XP_025003244.1;XP_025003245.1;XP_418757.3	2.15418	0.00141088	0.0188338
39105273	gene-EYY68_mgp01	ND6	NADH dehydrogenase subunit 6	protein_coding	YP_009555273.1	-2.29102	0.00142402	0.0189408
107050443	XM_025145750,XM_025145751	LOC107050443	choline transporter-like protein 2, transcript variant X1	protein_coding	XP_025001518.1;XP_025001519.1	2.00319	0.00144137	0.0191544
419615	XM_417762	DNALI1	dynein axonemal light intermediate chain 1	protein_coding	XP_417762.3	-2.22565	0.00147708	0.0194466
770610	XM_015299986,XM_025144353,XM_025144354,XR_003072065,XR_003072066	ABCA7	ATP-binding cassette, sub-family A (ABC1), member 7, transcript variant X3	protein_coding	XP_015155472.1;XP_025000121.1;XP_025000122.1	-2.29438	0.0015083	0.0197951
776274	NM_001113293,XM_015272947,XM_015272948	CASP14	caspase 14, apoptosis-related cysteine peptidase	protein_coding	NP_001106764.1;XP_015128433.1;XP_015128434.1	2.6429	0.00152151	0.0199134
417587	XM_004946638,XM_004946639,XM_015296106,XM_015296107,XM_025142048,XM_025142049,XM_025142050,XM_025142051,XR_213411	EFCAB5	EF-hand calcium binding domain 5, transcript variant X6	protein_coding	XP_004946695.1;XP_004946696.1;XP_015151592.1;XP_015151593.1;XP_024997816.1;XP_024997817.1;XP_024997818.1;XP_024997819.1	-2.58607	0.0015381	0.0200179
427567	XM_015292715,XM_015292716,XR_001468520	CHST4	carbohydrate (N-acetylglucosamine 6-O) sulfotransferase 4, transcript variant X1	protein_coding	XP_015148201.1;XP_015148202.1	2.93697	0.00153813	0.0200179
101747302	XR_001469424,XR_001469425,XR_001469426,XR_001469427,XR_001469428,XR_001469429,XR_001469430,XR_003071282,XR_003071283,XR_003071285,XR_003071286,XR_003071287,XR_003071288,XR_003071289,XR_003071290,XR_003071291,XR_003071292,XR_003071294,XR_003071295,XR_003071296,XR_003071297	LOC101747302	uncharacterized LOC101747302, transcript variant X12	lncRNA	.	3.05161	0.0015388	0.0200179
112533602	XR_003078043	LOC112533602	18S ribosomal RNA	rRNA	.	-2.31157	0.00153688	0.0200179
107054541	XR_003071691	LOC107054541	uncharacterized LOC107054541	lncRNA	.	-2.86788	0.0015708	0.0203092
422632	XM_015276439,XM_015276440,XM_015276441,XM_015276442,XM_025150156	PRAG1	PEAK1 related kinase activating pseudokinase 1, transcript variant X5	protein_coding	XP_015131925.1;XP_015131926.1;XP_015131927.1;XP_015131928.1;XP_025005924.1	2.21625	0.00157412	0.0203345
107053912	XR_001467702	LOC107053912	uncharacterized LOC107053912	lncRNA	.	3.394	0.00157643	0.0203465
421068	XM_004939768,XM_015277966	ABHD3	abhydrolase domain containing 3, transcript variant X2	protein_coding	XP_004939825.1;XP_015133452.1	2.01804	0.00158905	0.0204737
424820	XM_025153447,XM_025153448,XM_025153449	NMNAT3	nicotinamide nucleotide adenylyltransferase 3, transcript variant X2	protein_coding	XP_025009215.1;XP_025009216.1;XP_025009217.1	2.39428	0.00159115	0.0204829
107052626	XM_015282185	FOXQ1	forkhead box Q1	protein_coding	XP_015137671.2	2.78081	0.00160319	0.0206021
100857411	XM_004941122	PLACL2	Placenta-specific gene 8-like 2	protein_coding	XP_004941179.1	5.35483	0.00165411	0.0210489
39105267	gene-EYY68_mgp06	ND3	NADH dehydrogenase subunit 3	protein_coding	YP_009555268.1	-2.43738	0.00167202	0.0212105
418047	XM_004937759	KCTD17	potassium channel tetramerization domain containing 17	protein_coding	XP_004937816.3	2.10622	0.00168678	0.0213197
416271	XM_414589	MYOZ3	myozenin 3	protein_coding	XP_414589.2	-2.0292	0.00170092	0.0214484
100857180	XM_025153969	LOC100857180	U3 small nucleolar RNA-interacting protein 2-like	protein_coding	XP_025009737.1	-2.88154	0.00171032	0.0215119
395771	NM_204931,XM_015277689,XM_015277694,XM_015277700,XM_025144617	GJB6	gap junction protein beta 6	protein_coding	NP_990262.1;XP_015133175.1;XP_015133180.1;XP_015133186.1;XP_025000385.1	2.10485	0.00171397	0.0215396
101749901	XR_001465306	LOC101749901	uncharacterized LOC101749901	lncRNA	.	2.40842	0.00172663	0.0216252
418268	XM_416493	CSTA	cystatin A	protein_coding	XP_416493.4	2.91226	0.00176052	0.0219517
424526	XM_015290844,XM_025152962,XM_025152963,XM_025152964	COL24A1	collagen type XXIV alpha 1 chain, transcript variant X2	protein_coding	XP_015146330.1;XP_025008730.1;XP_025008731.1;XP_025008732.1	-2.75941	0.00176496	0.0219752
107055447	XM_025145923,XM_025145924	LOC107055447	uncharacterized LOC107055447, transcript variant X2	protein_coding	XP_025001691.1;XP_025001692.1	-4.0163	0.00177635	0.0220798
419851	NM_001033642	LOC419851	complement component 4 binding protein, alpha chain	protein_coding	NP_001028814.1	-2.78294	0.0018405	0.0227391
100858092	XM_003640787	SLC6A18	solute carrier family 6 member 18	protein_coding	XP_003640835.1	3.46929	0.00193379	0.0237182
101751764	XM_015281190,XM_025147396	GIMAP8L1	GTPase IMAP family member 8-like 1, transcript variant X2	protein_coding	XP_015136676.1;XP_025003164.1	3.32901	0.00193783	0.0237284
772088	XM_001233930	BCL2L15	BCL2 like 15	protein_coding	XP_001233931.1	2.03057	0.00198728	0.0242737
768904	XM_001231675	DPT	dermatopontin	protein_coding	XP_001231676.3	-2.3855	0.00205437	0.0249491
101750255	XM_025145513	SPTBN2	spectrin beta, non-erythrocytic 2	protein_coding	XP_025001281.1	-2.92335	0.00209752	0.0253277
100858653	NM_001318408,XM_004948616	DHX58	DExH-box helicase 58	protein_coding	NP_001305337.1;XP_004948673.1	2.41787	0.0021091	0.0254089
101749387	XM_004948718	SMIM24	small integral membrane protein 24	protein_coding	XP_004948775.1	2.31401	0.0021094	0.0254089
395641	NM_204837,XM_015299593	HSD17B1	hydroxysteroid 17-beta dehydrogenase 1	protein_coding	NP_990168.1;XP_015155079.1	-2.41888	0.00211314	0.0254126
426163	XM_015297826,XM_025143051,XM_025143052,XM_025143053,XM_025143054,XM_025143055,XM_025143056,XM_025143057,XM_025143058,XM_025143059	ADGRB2	adhesion G protein-coupled receptor B2, transcript variant X1	protein_coding	XP_015153312.2;XP_024998819.1;XP_024998820.1;XP_024998821.1;XP_024998822.1;XP_024998823.1;XP_024998824.1;XP_024998825.1;XP_024998826.1;XP_024998827.1	-2.10133	0.00213165	0.0256144
107055335	XM_015299828,XM_015299829,XM_025144387	TMIGD2	transmembrane and immunoglobulin domain containing 2, transcript variant X1	protein_coding	XP_015155314.1;XP_015155315.1;XP_025000155.1	-2.13783	0.0021432	0.0256906
420413	XM_003640650,XM_015281120,XM_418519	GIMAP5	GTPase, IMAP family member 5, transcript variant X3	protein_coding	XP_003640698.1;XP_015136606.1;XP_418519.1	2.23848	0.0021706	0.025956
100857497	XR_001467061,XR_001467063,XR_003075942,XR_003075943,XR_003075944,XR_003075945,XR_003075946,XR_003075947,XR_003075948,XR_003075949,XR_003075950,XR_003075951,XR_003075952,XR_003075953,XR_003075954,XR_003075955	FAM13AL	family with sequence similarity 13, member A-like, transcript variant X9	misc_RNA	.	-3.55372	0.00220873	0.0262213
427373	XM_004949607,XM_025145067,XM_424946	CORO2A	coronin 2A, transcript variant X3	protein_coding	XP_004949664.1;XP_025000835.1;XP_424946.4	2.34243	0.00223255	0.0264194
107052436	XR_001464930,XR_001464931	LOC107052436	uncharacterized LOC107052436, transcript variant X1	lncRNA	.	2.72258	0.00225298	0.0266186
421125	XM_419207	TMEM68L	transmembrane protein 68-like	protein_coding	XP_419207.1	-3.52957	0.0022828	0.026928
776178	XM_001235719,XM_015281819	COLQ	collagen like tail subunit of asymmetric acetylcholinesterase, transcript variant X2	protein_coding	XP_001235720.2;XP_015137305.1	-2.18221	0.00229095	0.0270026
770862	XM_001232379	CYSRT1	cysteine rich tail 1	protein_coding	XP_001232380.2	2.3229	0.00229655	0.0270256
373903	NM_001324555,NM_204114	DIO2	iodothyronine deiodinase 2	protein_coding	NP_001311484.1;NP_989445.2	2.29329	0.00230325	0.0270399
112529978	XM_025141387	LOC112529978	taperin-like	protein_coding	XP_024997155.1	2.27484	0.00231864	0.0271774
420894	XM_015282193	SERPINB1	serpin family B member 1	protein_coding	XP_015137679.1	2.6286	0.00240808	0.0279382
101748745	XM_004941563	FAM180B	family with sequence similarity 180 member B	protein_coding	XP_004941620.2	-2.91884	0.00242126	0.0280472
416138	XM_015293549,XM_015293550	CXXC5	CXXC finger protein 5, transcript variant X1	protein_coding	XP_015149035.1;XP_015149036.1	-2.19	0.00243436	0.0281549
423776	XM_421648	GDF10	growth differentiation factor 10	protein_coding	XP_421648.3	-2.57216	0.00244045	0.0281921
431066	NM_001113291,XM_015286619	PNPLA2	patatin like phospholipase domain containing 2	protein_coding	NP_001106762.1;XP_015142105.2	2.30343	0.00244139	0.0281921
395397	NM_204676	CDX1	caudal type homeobox 1	protein_coding	NP_990007.2	2.02266	0.00253881	0.0289857
419242	XM_417416	DEPTOR	DEP domain containing MTOR-interacting protein	protein_coding	XP_417416.2	-2.62596	0.00254143	0.0289857
101749079	XM_025142815	ASPDH	aspartate dehydrogenase domain containing	protein_coding	XP_024998583.1	3.14871	0.00254651	0.0290212
424509	XM_025153169	HFM1	HFM1, ATP dependent DNA helicase homolog	protein_coding	XP_025008937.1	-2.89737	0.00256999	0.0291989
107057587	XM_025146479,XM_025146483	ARX	aristaless related homeobox, transcript variant X2	protein_coding	XP_025002247.1;XP_025002251.1	-4.02235	0.00258301	0.0292794
420301	XM_418413	LY6CLEL	lymphocyte antigen 6 complex, locus E-like	protein_coding	XP_418413.1	6.41683	0.0025988	0.0294358
430337	XM_427896	ENTPD7	ectonucleoside triphosphate diphosphohydrolase 7	protein_coding	XP_427896.3	2.03778	0.0026171	0.0296205
427063	XM_025155553,XM_025155554,XM_025155555	C14ORF166B	chromosome 15 open reading frame, human C14orf166B, transcript variant X1	protein_coding	XP_025011321.1;XP_025011322.1;XP_025011323.1	-4.97576	0.00266164	0.0300786
422382	XM_004940850,XM_420351	RNF128	ring finger protein 128, E3 ubiquitin protein ligase, transcript variant X2	protein_coding	XP_004940907.1;XP_420351.2	2.27191	0.00268802	0.0302488
112532222	XR_003074681	LOC112532222	U1 spliceosomal RNA	snRNA	.	-2.5925	0.00269204	0.0302604
107054601	XR_003077762	LOC107054601	uncharacterized LOC107054601	lncRNA	.	-2.46264	0.00270863	0.0304238
112531899	XM_025148144	LOC112531899	uncharacterized LOC112531899	protein_coding	XP_025003912.1	2.20129	0.00272293	0.0305062
417687	XM_015296210,XM_015296211,XM_025142108,XM_025142109,XM_025142110,XM_025142111,XM_025142112,XM_415932	SMTNL2	smoothelin like 2, transcript variant X6	protein_coding	XP_015151696.1;XP_015151697.1;XP_024997876.1;XP_024997877.1;XP_024997878.1;XP_024997879.1;XP_024997880.1;XP_415932.3	-2.39388	0.00275082	0.0307576
107055450	XM_025145946	LOC107055450	uncharacterized LOC107055450	protein_coding	XP_025001714.1	-2.93484	0.00277476	0.0309552
414841	NM_001001757	CYP2C23b	cytochrome P450, family 2, subfamily C, polypeptide 23b	protein_coding	NP_001001757.1	2.65735	0.00280961	0.0312733
374022	NM_204197,XM_015288985,XM_015288986	DPYSL4	dihydropyrimidinase like 4	protein_coding	NP_989528.1;XP_015144471.2;XP_015144472.2	-5.13617	0.00286012	0.0316866
420944	XM_015282290,XM_015282291,XM_419028	VWC2	von Willebrand factor C domain containing 2, transcript variant X2	protein_coding	XP_015137776.1;XP_015137777.1;XP_419028.3	-3.45221	0.00286268	0.0316866
421012	XM_004935199,XM_004935200,XM_015282429,XM_419098	CNDP1	carnosine dipeptidase 1, transcript variant X1	protein_coding	XP_004935256.1;XP_004935257.1;XP_015137915.1;XP_419098.3	2.68712	0.00287029	0.0316866
421910	XM_015284934,XM_015284935,XM_025148866	FAM150B	family with sequence similarity 150 member B, transcript variant X1	protein_coding	XP_015140420.1;XP_015140421.1;XP_025004634.1	-2.0855	0.00290355	0.0318873
373898	NM_204109,XM_015288145,XR_003075543	PALD1	phosphatase domain containing, paladin 1	protein_coding	NP_989440.2;XP_015143631.1	-2.06845	0.00292761	0.0320802
429058	XM_015290383,XM_015290384,XM_015290385,XM_025153024,XM_025153025,XM_025153026,XM_025153027,XR_003076384	KCNT2	potassium sodium-activated channel subfamily T member 2, transcript variant X1	protein_coding	XP_015145869.1;XP_015145870.1;XP_015145871.1;XP_025008792.1;XP_025008793.1;XP_025008794.1;XP_025008795.1	-2.16004	0.00296659	0.0323398
373916	NM_001030536	ACO1	aconitase 1, soluble	protein_coding	NP_001025707.1	2.04216	0.00301168	0.0327001
422054	XM_004935921,XM_420060	CLIC5	chloride intracellular channel 5, transcript variant X2	protein_coding	XP_004935978.1;XP_420060.2	2.11738	0.00305537	0.0330641
107057021	XM_015302003,XM_015302005	LOC107057021	zinc finger CCCH domain-containing protein 11A-like, transcript variant X1	protein_coding	XP_015157489.1;XP_015157491.1	-4.39556	0.00305785	0.0330668
101748060	XM_025149227	LOC101748060	uncharacterized LOC101748060	protein_coding	XP_025004995.1	-2.72038	0.0031572	0.0340417
419088	NM_001005346	TSKU	tsukushi, small leucine rich proteoglycan	protein_coding	NP_001005346.1	2.02289	0.0031854	0.0342459
417346	NM_001348572,XM_004946095,XM_025141586,XM_025141587,XM_025141588,XM_025141589,XM_025141590,XM_025141591,XM_429498	CD7	CD7 molecule	protein_coding	NP_001335501.1;XP_004946152.1;XP_024997354.1;XP_024997355.1;XP_024997356.1;XP_024997357.1;XP_024997358.1;XP_024997359.1;XP_429498.1	2.16294	0.00325234	0.0347888
395314	NM_204610,XM_015287955,XM_015287956	CHAT	choline O-acetyltransferase	protein_coding	NP_989941.1;XP_015143441.1;XP_015143442.1	-2.24407	0.00328185	0.0350285
769039	XM_015291592	HES1	hes family bHLH transcription factor 1	protein_coding	XP_015147078.2	-2.03329	0.00329717	0.0351666
415664	NM_001277118,NM_001277135,XM_015279129	LOC415664	uncharacterized oxidoreductase-like	protein_coding	NP_001264047.1;NP_001264064.1;XP_015134615.1	-2.64302	0.00330833	0.0351843
421305	XM_004940177,XM_004940178,XM_015278133,XM_015278134,XM_419370	GALNT14	polypeptide N-acetylgalactosaminyltransferase 14, transcript variant X2	protein_coding	XP_004940234.2;XP_004940235.1;XP_015133619.1;XP_015133620.1;XP_419370.3	-2.17138	0.00336111	0.0356176
100858040	XM_025154949	LOC100858040	protocadherin gamma-A8-like	protein_coding	XP_025010717.1	-2.77801	0.00345872	0.0364434
419064	NM_001012546,XM_015280974,XM_015280975	PLEKHB1	pleckstrin homology domain containing B1	protein_coding	NP_001012564.1;XP_015136460.1;XP_015136461.1	-2.11834	0.00352067	0.0369121
107054618	XM_015294467,XM_015294468,XM_025155247	BRICD5	BRICHOS domain containing 5, transcript variant X1	protein_coding	XP_015149953.1;XP_015149954.1;XP_025011015.1	-3.6562	0.00355243	0.0371662
102465335	NR_105445,rna-MIR6578,rna-MIR6578-2	MIR6578	microRNA 6578	miRNA	.	2.0247	0.00356703	0.0372926
107054531	XR_001468882	LOC107054531	uncharacterized LOC107054531	lncRNA	.	-2.61154	0.00358025	0.037378
39105268	gene-EYY68_mgp05	ND4L	NADH dehydrogenase subunit 4L	protein_coding	YP_009555269.1	-2.71074	0.00360865	0.0376214
101750288	NM_001318425,XM_015281248,XM_015281249	C9ORF152	chromosome 2 open reading frame, human C9orf152	protein_coding	NP_001305354.1;XP_015136734.1;XP_015136735.1	2.2099	0.00363489	0.0378158
422531	XM_015276578,XM_015276579,XM_025150026,XM_420494	DKK2	dickkopf WNT signaling pathway inhibitor 2, transcript variant X2	protein_coding	XP_015132064.1;XP_015132065.1;XP_025005794.1;XP_420494.1	-2.55041	0.00364696	0.037875
112532788	XR_003076136,XR_003076137	LOC112532788	uncharacterized LOC112532788, transcript variant X1	lncRNA	.	-3.40494	0.00364832	0.037875
417617	NM_001030720,XM_015295777	SLC47A1	solute carrier family 47 member 1	protein_coding	NP_001025891.2;XP_015151263.1	2.14382	0.00372096	0.0384404
395230	XM_015273246,XM_015273247	TCF7L1	transcription factor 7 like 1, transcript variant X2	protein_coding	XP_015128732.2;XP_015128733.2	-2.07236	0.00378984	0.0390255
415608	XM_004949288,XM_004949289,XM_004949290,XM_015280451,XM_015280452,XM_413976	EPB41L4A	erythrocyte membrane protein band 4.1 like 4A, transcript variant X3	protein_coding	XP_004949345.1;XP_004949346.1;XP_004949347.1;XP_015135937.1;XP_015135938.1;XP_413976.3	-2.49177	0.00384438	0.0393737
101751781	XM_004948049	COLCA2	colorectal cancer associated 2	protein_coding	XP_004948106.2	-2.5052	0.00386057	0.0394695
417008	XM_015294918	SEC14L2	SEC14 like lipid binding 2	protein_coding	XP_015150404.1	2.48195	0.00393511	0.0400656
415791	XM_414152	CA7	carbonic anhydrase 7	protein_coding	XP_414152.4	6.66987	0.00403121	0.0408376
428685	XM_426243	CDR2L	cerebellar degeneration related protein 2 like	protein_coding	XP_426243.3	-2.06867	0.004033	0.0408376
395096	XM_004947134,XM_417434	TNFRSF6B	TNF receptor superfamily member 6b, transcript variant X1	protein_coding	XP_004947191.1;XP_417434.2	3.26032	0.00409461	0.041292
107050518	XM_025145807,XM_025145808,XR_003072701,XR_003072702,XR_003072703,XR_003072704,XR_003072705,XR_003072706,XR_003072707,XR_003072708,XR_003072709	LOC107050518	cohesin subunit SA-3-like, transcript variant X5	protein_coding	XP_025001575.1;XP_025001576.1	-2.81119	0.00421133	0.0421817
100857298	XM_003642817,XM_004948631	G6PC	glucose-6-phosphatase catalytic subunit, transcript variant X1	protein_coding	XP_003642865.1;XP_004948688.1	2.70541	0.00425432	0.0425259
428268	XM_015299043,XM_015299044,XM_425827	LAMB3	laminin subunit beta 3, transcript variant X2	protein_coding	XP_015154529.1;XP_015154530.1;XP_425827.3	8.48227	0.00431732	0.0430451
101752086	XR_001468792,XR_001468793,XR_001468794,XR_001468795,XR_001468796,XR_001468797,XR_001468798,XR_001468799,XR_001468800,XR_001468801,XR_001468802,XR_003077546,XR_003077547,XR_003077548,XR_003077549,XR_003077550	LOC101752086	uncharacterized LOC101752086, transcript variant X1	lncRNA	.	-3.96163	0.00431789	0.0430451
425107	XM_015288411,XM_025155386	LGALS2	galectin 2, transcript variant X2	protein_coding	XP_015143897.1;XP_025011154.1	2.01235	0.004338	0.0432166
396392	NM_001293106,XM_004935896,XM_025148584	GATA4	GATA binding protein 4	protein_coding	NP_001280035.1;XP_004935953.1;XP_025004352.1	2.15961	0.00435953	0.0434006
107052912	XR_001465720,XR_001465721,XR_003074301,XR_003074302	LOC107052912	uncharacterized LOC107052912, transcript variant X2	lncRNA	.	2.40509	0.00436527	0.0434006
107056270	XM_015301298	LOC107056270	BCL2/adenovirus E1B 19 kDa protein-interacting protein 3-like	protein_coding	XP_015156784.1	-2.13086	0.00441236	0.0436343
771808	XM_001235035,XM_025142086	PIPOX	pipecolic acid and sarcosine oxidase, transcript variant X2	protein_coding	XP_001235036.3;XP_024997854.1	2.20477	0.00448314	0.0442161
107053660	XR_003075733	LOC107053660	uncharacterized LOC107053660	lncRNA	.	-2.87112	0.0045399	0.0446569
422661	NM_001312678	SULT1B	sulfotransferase family, cytosolic, 1B	protein_coding	NP_001299607.1	2.0754	0.00466527	0.0455571
416147	XM_025155025,XM_025155026,XM_414478,XR_003077666,XR_003077667	LOC416147	E3 ubiquitin/ISG15 ligase TRIM25-like, transcript variant X1	protein_coding	XP_025010793.1;XP_025010794.1;XP_414478.5	2.05823	0.00472831	0.0460166
422002	XM_004935847,XM_004935848	NUGGC	nuclear GTPase, germinal center associated, transcript variant X1	protein_coding	XP_004935904.1;XP_004935905.1	2.18676	0.00476523	0.0462284
424248	XM_004942927,XM_004942929,XM_015289989,XM_015289990,XM_015289991,XM_015289992,XM_015289993,XM_025152596	SEMA5B	semaphorin 5B, transcript variant X6	protein_coding	XP_004942984.1;XP_004942986.1;XP_015145475.1;XP_015145476.1;XP_015145477.1;XP_015145478.1;XP_015145479.1;XP_025008364.1	2.3477	0.00482914	0.0467259
770540	XM_015275383	CFAP73	cilia and flagella associated protein 73	protein_coding	XP_015130869.1	-3.04344	0.00487195	0.0468949
107057415	XM_025143092,XM_025143093,XM_025143094,XM_025143095,XR_003071678,XR_003071679,XR_003071680,XR_003071681,XR_003071682,XR_003071683,XR_003071684	LOC107057415	uncharacterized LOC107057415, transcript variant X1	protein_coding	XP_024998860.1;XP_024998861.1;XP_024998862.1;XP_024998863.1	-2.21934	0.00490661	0.0471978
428834	NM_001024585,XM_015286221,XM_015286222	PRLHR2	prolactin releasing peptide receptor-like	protein_coding	NP_001019756.2;XP_015141707.1;XP_015141708.1	-2.23415	0.00497933	0.0478351
