# Supplementary material for: Berberine Reveals Anticoccidial Activity by Influencing Immune Responses in Eimeria acervulina-Infected Chickens
Source: Biomolecules. 2025 Jul 10;15(7):985. doi: 10.3390/biom15070985 (PMC12292848; doi:10.3390/biom15070985)
Supplement: Supplementary file 1 [file biomolecules-15-00985-s001.zip › Supplementary Table S4.xlsx]

## Sheet: EA vs NC at day 6 PI
		Supplementary Table 4. Differentially expressed genes at day 6 post-infection
Gene_ID	Transcript_ID	Gene_Symbol	Description	gene_biotype	Protein_ID	EA/NC. LogFC	P-value	FDR
428114	NM_001031489	HBE1	hemoglobin subunit epsilon 1	protein_coding	NP_001026660.1	-8.90624	1.04671e-20	1.55657e-16
428018	NM_001319027	SLC10A2	solute carrier family 10 member 2	protein_coding	NP_001305956.1	10.1788	2.09836e-19	1.56023e-15
395839	NM_204991,XM_015286039,XM_015286040	GFRA4	GDNF family receptor alpha 4	protein_coding	NP_990322.1;XP_015141525.1;XP_015141526.1	6.76848	7.607e-18	3.77079e-14
396227	NM_205290	HSPB1	heat shock protein family B (small) member 1	protein_coding	NP_990621.1	3.10553	1.52113e-17	3.84154e-14
416651	NM_001004375	HBM	hemoglobin subunit mu	protein_coding	NP_001004375.1	-8.24856	1.38309e-17	3.84154e-14
770104	NM_001173521	NLGN3	neuroligin 3	protein_coding	NP_001166992.1	16.4659	1.54994e-17	3.84154e-14
396323	NM_001177309,NM_205366	VIP	vasoactive intestinal peptide	protein_coding	NP_001170780.1;NP_990697.2	3.13288	1.11854e-16	2.37626e-13
417730	NM_001030731,XM_015301204,XM_015301418,XM_015301527,XM_025147445,XM_025147449	CD36	CD36 molecule	protein_coding	NP_001025902.1;XP_015156690.1;XP_015156904.1;XP_015157013.1;XP_025003213.1;XP_025003217.1	-3.92776	3.60016e-16	6.69226e-13
396311	XM_015297389,XM_015297390,XM_015297391,XM_015297393,XM_015297394,XM_015297395,XM_015297396,XM_015297397,XM_015297399,XM_015297401,XM_015297402,XM_025142840,XR_003071606,XR_003071607	ANK1	ankyrin 1, transcript variant X14	protein_coding	XP_015152875.1;XP_015152876.1;XP_015152877.1;XP_015152879.1;XP_015152880.1;XP_015152881.1;XP_015152882.1;XP_015152883.1;XP_015152885.1;XP_015152887.1;XP_015152888.1;XP_024998608.1	-4.77636	4.52023e-16	7.46893e-13
395877	XM_001232766,XM_025155587	SERPIND1	serpin peptidase inhibitor, clade D (heparin cofactor), member 1, transcript variant X2	protein_coding	XP_001232767.1;XP_025011355.1	-2.65074	9.76651e-16	1.45238e-12
396485	NM_205489	HBBA	hemoglobin beta, subunit A	protein_coding	NP_990820.1	-6.89679	1.69296e-15	2.098e-12
415454	NM_001293288	HDC	histidine decarboxylase	protein_coding	NP_001280217.1	-7.50604	1.56816e-15	2.098e-12
417561	NM_001257289,XM_015295746,XM_025141957	SERPINF1	serpin family F member 1	protein_coding	NP_001244218.1;XP_015151232.1;XP_024997725.1	3.13556	3.55217e-15	4.0634e-12
770427	XM_001233760	FSTL3	follistatin like 3	protein_coding	XP_001233761.2	5.51601	6.76708e-15	7.18808e-12
395101	NM_204451,XM_015276104	UNC5C	unc-5 netrin receptor C	protein_coding	NP_989782.1;XP_015131590.1	-2.95262	1.3374e-14	1.18918e-11
396084	NM_205172	ACTG2	actin, gamma 2, smooth muscle, enteric	protein_coding	NP_990503.1	4.13108	1.324e-14	1.18918e-11
396532	NM_001290554,XM_025143960,XM_025143961,XM_025143962,XM_025143963,XM_025143964,XM_025143965,XM_025143966	SLC4A1	solute carrier family 4 member 1 (Diego blood group)	protein_coding	NP_001277483.1;XP_024999728.1;XP_024999729.1;XP_024999730.1;XP_024999731.1;XP_024999732.1;XP_024999733.1;XP_024999734.1	-5.59656	1.35943e-14	1.18918e-11
416652	NM_001004376	HBA1	hemoglobin subunit alpha 1	protein_coding	NP_001004376.1	-7.36296	2.19079e-14	1.80996e-11
423132	XM_025151166,XM_025151167	SERPING1	serpin family G member 1, transcript variant X2	protein_coding	XP_025006934.1;XP_025006935.1	2.59673	6.3995e-14	5.00879e-11
422535	XM_015276571,XM_015276572,XM_015276573,XM_015276574,XM_025150028,XM_025150029,XM_025150030,XM_025150031	NPNT	nephronectin, transcript variant X5	protein_coding	XP_015132057.1;XP_015132058.1;XP_015132059.1;XP_015132060.1;XP_025005796.1;XP_025005797.1;XP_025005798.1;XP_025005799.1	-2.46552	1.91787e-13	1.42603e-10
416362	NM_001005345,XM_015293796,XM_015293797,XM_015293798,XM_015293799,XM_015293800,XM_015293801,XM_015293803,XM_015293804,XM_015293805,XM_015293806,XM_015293807,XM_015293808,XM_015293809,XM_015293810,XM_015293812,XM_015293815,XM_015293816,XM_015293817,XM_015293819,XM_015293820,XM_025154873,XR_003077533	PDLIM7	PDZ and LIM domain 7	protein_coding	NP_001005345.2;XP_015149282.2;XP_015149283.2;XP_015149284.2;XP_015149285.2;XP_015149286.2;XP_015149287.2;XP_015149289.2;XP_015149290.2;XP_015149291.2;XP_015149292.2;XP_015149293.2;XP_015149294.2;XP_015149295.2;XP_015149296.2;XP_015149298.2;XP_015149301.2;XP_015149302.1;XP_015149303.1;XP_015149305.1;XP_015149306.1;XP_025010641.1	2.52997	2.22287e-13	1.57411e-10
768350	NM_001184719,XM_015302099,XM_025155767,XM_025155768,XM_025155769,XM_025155770,XM_025155771,XM_025155772	MHCIY	MHC-like class I Y	protein_coding	NP_001171648.1;XP_015157585.1;XP_025011535.1;XP_025011536.1;XP_025011537.1;XP_025011538.1;XP_025011539.1;XP_025011540.1	7.21154	2.79129e-13	1.88678e-10
395118	NM_204464,XM_015285084	RHAG	Rh-associated glycoprotein	protein_coding	NP_989795.1;XP_015140570.1	-7.23031	3.08013e-13	1.99151e-10
427212	XM_004937338,XM_025144768,XM_025144769,XM_424799	F2R	coagulation factor II thrombin receptor, transcript variant X1	protein_coding	XP_004937395.1;XP_025000536.1;XP_025000537.1;XP_424799.2	-2.92196	3.69982e-13	2.2925e-10
396424	NM_205443	PLAU	plasminogen activator, urokinase	protein_coding	NP_990774.2	-2.72872	7.16019e-13	4.25917e-10
396490	NM_205494,XM_015297970	TAGLN	transgelin	protein_coding	NP_990825.1;XP_015153456.1	3.52676	1.00877e-12	5.76976e-10
427787	NM_001163248	GLP2R	glucagon-like peptide 2 receptor	protein_coding	NP_001156720.1	-3.15777	1.57083e-12	8.65178e-10
430027	XM_015291968,XM_015291969,XM_015291971,XM_025154104,XM_025154105,XM_025154106	MYO5C	myosin VC, transcript variant X4	protein_coding	XP_015147454.1;XP_015147455.1;XP_015147457.1;XP_025009872.1;XP_025009873.1;XP_025009874.1	-3.22165	1.65826e-12	8.80715e-10
107052452	XM_015280900,XM_015280901,XM_015280902	IL18BP	interleukin 18 binding protein, transcript variant X1	protein_coding	XP_015136386.2;XP_015136387.2;XP_015136388.1	4.51615	5.18138e-12	2.65697e-09
422348	XM_015278605,XM_015278606,XM_015278607,XM_025150073	COL4A5	collagen type IV alpha 5 chain, transcript variant X1	protein_coding	XP_015134091.1;XP_015134092.1;XP_015134093.1;XP_025005841.1	-3.33848	6.37091e-12	2.96068e-09
768509	XM_015296552,XM_015296553,XM_025142359,XR_003071444	EDN3	endothelin 3, transcript variant X1	protein_coding	XP_015152038.1;XP_015152039.1;XP_024998127.1	-2.59039	6.21959e-12	2.96068e-09
395468	NM_204720,XM_015295666	CCL4	C-C motif chemokine ligand 4	protein_coding	NP_990051.1;XP_015151152.1	7.79145	2.03529e-11	9.17177e-09
430807	XM_428357	ESM1	endothelial cell specific molecule 1	protein_coding	XP_428357.3	-3.07684	2.55279e-11	1.11655e-08
100858989	XM_003640811	CA13	carbonic anhydrase 13	protein_coding	XP_003640859.1	-4.03008	2.92061e-11	1.24093e-08
420573	XM_004939318,XM_004939319,XM_025148452,XM_025148453,XM_025148454	TAC1	tachykinin precursor 1, transcript variant X5	protein_coding	XP_004939375.2;XP_004939376.2;XP_025004220.1;XP_025004221.1;XP_025004222.1	8.01892	4.17943e-11	1.72645e-08
431043	NM_001031598	TUBB3	tubulin beta 3 class III	protein_coding	NP_001026769.1	3.53567	6.19541e-11	2.45988e-08
107051747	XR_001463605	LOC107051747	uncharacterized LOC107051747	lncRNA	.	4.84497	6.28574e-11	2.45988e-08
427985	XM_015301230	B3GALT5	beta-1,3-galactosyltransferase 5	protein_coding	XP_015156716.1	4.1368	1.07187e-10	4.08714e-08
107052466	XM_015280984	LOC107052466	NAD--arginine ADP-ribosyltransferase 1-like	protein_coding	XP_015136470.2	-4.11693	1.25283e-10	4.65772e-08
424352	XM_003641670,XM_015290380,XM_025153245	CRB1	crumbs 1, cell polarity complex component, transcript variant X1	protein_coding	XP_003641718.2;XP_015145866.1;XP_025009013.1	-7.78153	1.43697e-10	5.21201e-08
100858730	XM_003642891,XM_004948907,XM_025144322,XM_025144323	CRLF1	cytokine receptor like factor 1, transcript variant X4	protein_coding	XP_003642939.2;XP_004948964.1;XP_025000090.1;XP_025000091.1	18.1076	1.85679e-10	6.57437e-08
426168	XM_423832	GZMK	granzyme K	protein_coding	XP_423832.3	-2.46065	2.37794e-10	8.22382e-08
420051	XM_025144372	CTXN1	cortexin 1	protein_coding	XP_025000140.1	3.34433	2.60502e-10	8.60872e-08
768673	NM_001079484,XM_015296439	CD200R1	CD200 receptor 1	protein_coding	NP_001072952.1;XP_015151925.1	-2.79802	2.59461e-10	8.60872e-08
417973	XM_015289296,XM_429539	LOC417973	uncharacterized LOC417973, transcript variant X2	protein_coding	XP_015144782.1;XP_429539.4	5.57203	2.97165e-10	9.60683e-08
427727	NM_001135968,XM_015294989	TAP1	transporter 1, ATP-binding cassette, sub-family B (MDR/TAP)	protein_coding	NP_001129440.1;XP_015150475.1	2.15155	3.2044e-10	9.92762e-08
417489	NM_001007482,XM_003643584,XM_003643586,XM_004950516,XM_004950518	LAT2	linker for activation of T-cells family member 2	protein_coding	NP_001007483.1;XP_003643632.2;XP_003643634.4;XP_004950573.2;XP_004950575.2	-2.02525	3.6249e-10	1.08733e-07
430280	XM_427836	HSPB7	heat shock protein family B (small) member 7	protein_coding	XP_427836.2	3.35901	3.65588e-10	1.08733e-07
422748	NM_001277921,NM_001277922	NMU	neuromedin U	protein_coding	NP_001264850.1;NP_001264851.1	12.7314	3.84504e-10	1.12117e-07
395069	NM_204426,XM_025145274	COL2A1	collagen type II alpha 1 chain	protein_coding	NP_989757.1;XP_025001042.1	8.90675	4.17041e-10	1.1276e-07
416208	XM_414534	STC2	stanniocalcin 2	protein_coding	XP_414534.3	-3.27107	4.13313e-10	1.1276e-07
426049	XM_423728	CTSG	cathepsin G	protein_coding	XP_423728.2	-6.2142	4.10698e-10	1.1276e-07
39105251	rna-EYY68_mgr02	.	12S ribosomal RNA	rRNA	.	-3.43698	4.09988e-10	1.1276e-07
418797	XM_003640550	SLITRK6	SLIT and NTRK like family member 6	protein_coding	XP_003640598.1	-2.71639	4.33848e-10	1.13954e-07
101751571	XM_025141870	CD300LF	CD300 molecule-like family member f	protein_coding	XP_024997638.1	-4.45015	4.36782e-10	1.13954e-07
396430	NM_205446,XM_015277260,XM_015277261,XM_015277262,XM_015277263,XM_015277264,XM_015277265,XM_015277267,XM_015277268,XM_015277269,XM_015277270,XM_015277271	TPM2	tropomyosin 2 (beta)	protein_coding	NP_990777.1;XP_015132746.1;XP_015132747.1;XP_015132748.1;XP_015132749.1;XP_015132750.1;XP_015132751.1;XP_015132753.1;XP_015132754.1;XP_015132755.1;XP_015132756.1;XP_015132757.1	2.06721	6.17442e-10	1.53033e-07
418848	NM_001081701,XM_015275528,XM_015275532	SPERT	spermatid associated	protein_coding	NP_001075170.1;XP_015131014.1;XP_015131018.1	-2.07191	6.11161e-10	1.53033e-07
415849	XM_015292664,XM_015292666,XM_015292667	PIEZO1	piezo type mechanosensitive ion channel component 1, transcript variant X1	protein_coding	XP_015148150.1;XP_015148152.1;XP_015148153.1	2.11912	8.31344e-10	1.99816e-07
428847	XM_025150950,XM_426403	TMEM86A	transmembrane protein 86A, transcript variant X1	protein_coding	XP_025006718.1;XP_426403.4	-3.2786	8.46506e-10	1.99816e-07
101749540	XM_015293982,XM_025154924,XR_003077557	LOC101749540	uncharacterized LOC101749540, transcript variant X3	protein_coding	XP_015149468.1;XP_025010692.1	-2.47461	8.39979e-10	1.99816e-07
769037	XM_015278724,XM_015278726,XM_015278727,XM_025151686,XM_025151687,XM_025151688,XM_025151689,XM_025151690,XM_025151691,XM_025151692,XM_025151693,XM_025151694,XM_025151695,XM_025151696,XM_025151697,XM_025151698,XM_025151699,XM_025151700,XM_025151701,XM_025151702,XM_025151703,XR_003075565	COL13A1	collagen type XIII alpha 1 chain, transcript variant X20	protein_coding	XP_015134210.1;XP_015134212.1;XP_015134213.1;XP_025007454.1;XP_025007455.1;XP_025007456.1;XP_025007457.1;XP_025007458.1;XP_025007459.1;XP_025007460.1;XP_025007461.1;XP_025007462.1;XP_025007463.1;XP_025007464.1;XP_025007465.1;XP_025007466.1;XP_025007467.1;XP_025007468.1;XP_025007469.1;XP_025007470.1;XP_025007471.1	-2.99353	9.00532e-10	2.09247e-07
428906	NM_001031553,XM_015287552,XM_015287553,XM_015287554,XM_025150838	BDKRB2	bradykinin receptor B2	protein_coding	NP_001026724.1;XP_015143038.1;XP_015143039.1;XP_015143040.1;XP_025006606.1	-2.18831	9.81729e-10	2.24604e-07
39105262	rna-EYY68_mgt11	.	tRNA-Tyr	tRNA	.	-10.8989	1.06561e-09	2.40102e-07
101749610	XM_015280026,XM_015280027,XM_015280028,XM_015280029	TUFT1	tuftelin 1, transcript variant X1	protein_coding	XP_015135512.1;XP_015135513.1;XP_015135514.1;XP_015135515.1	2.37342	1.32441e-09	2.9396e-07
100859707	NM_001318989	IL2RB	interleukin 2 receptor subunit beta	protein_coding	NP_001305918.1	-2.09448	1.72547e-09	3.77345e-07
420786	NM_001144973,XM_015275850,XM_025147235	RAMP3	receptor activity modifying protein 3	protein_coding	NP_001138445.1;XP_015131336.1;XP_025003003.1	-2.15515	2.27739e-09	4.90826e-07
416250	NM_001006149	TIMD4	T-cell immunoglobulin and mucin domain containing 4	protein_coding	NP_001006149.1	-3.37162	2.36014e-09	5.01394e-07
422350	XM_015278603,XM_420322	COL4A6	collagen type IV alpha 6 chain, transcript variant X2	protein_coding	XP_015134089.1;XP_420322.4	-3.26969	2.6044e-09	5.45493e-07
395509	NM_204749,XM_015285414	PDGFRA	platelet-derived growth factor receptor, alpha polypeptide	protein_coding	NP_990080.2;XP_015140900.1	-2.36062	3.35763e-09	6.9349e-07
424170	XM_003641637,XM_004942757,XM_004942758,XM_015289673,XM_015289675,XM_015289676,XM_025152622,XM_025152623	ABCB11	ATP binding cassette subfamily B member 11, transcript variant X7	protein_coding	XP_003641685.4;XP_004942814.3;XP_004942815.3;XP_015145159.2;XP_015145161.2;XP_015145162.2;XP_025008390.1;XP_025008391.1	-7.64058	4.40876e-09	8.85983e-07
772097	XM_001235284,XM_015282436,XM_015282437,XR_003073861	CD226	CD226 molecule, transcript variant X4	protein_coding	XP_001235285.2;XP_015137922.1;XP_015137923.1	-3.13479	4.58121e-09	9.08362e-07
395813	NM_204966	HAND2	heart and neural crest derivatives expressed 2	protein_coding	NP_990297.2	3.22222	5.0643e-09	9.90936e-07
395294	NM_204596	IL2RA	interleukin 2 receptor subunit alpha	protein_coding	NP_989927.1	-2.77441	5.23667e-09	1.00867e-06
419274	XM_015296468	REM1	RRAD and GEM like GTPase 1	protein_coding	XP_015151954.1	3.02504	5.29057e-09	1.00867e-06
421685	NM_001130387	IFNGR1	interferon gamma receptor 1	protein_coding	NP_001123859.1	-2.00864	6.37521e-09	1.20007e-06
100857277	NM_001302187,XM_025145964	SLN	sarcolipin	protein_coding	NP_001289116.1;XP_025001732.1	5.40493	6.5516e-09	1.21786e-06
419989	NM_001080104,XM_025143973	GIP	gastric inhibitory polypeptide	protein_coding	NP_001073573.1;XP_024999741.1	-2.98478	8.49039e-09	1.55877e-06
426250	XM_015297502	SLC20A1	solute carrier family 20 member 1	protein_coding	XP_015152988.1	2.19242	9.16094e-09	1.66137e-06
395293	NM_001277336	SLIT1	slit guidance ligand 1	protein_coding	NP_001264265.1	2.96909	9.61405e-09	1.70203e-06
419669	XM_015297865	RNF19B	ring finger protein 19B	protein_coding	XP_015153351.2	2.22471	9.57783e-09	1.70203e-06
395812	NM_204965	HAND1	heart and neural crest derivatives expressed 1	protein_coding	NP_990296.1	5.21454	9.73263e-09	1.70275e-06
423117	NM_001145389,NM_001159678,XM_015286790,XM_015286791,XM_015286792	GAL	galanin and GMAP prepropeptide	protein_coding	NP_001138861.1;NP_001153150.1;XP_015142276.1;XP_015142277.1;XP_015142278.1	2.55997	1.10633e-08	1.91305e-06
101750908	XM_015298463	LOC101750908	T-lymphocyte surface antigen Ly-9-like	protein_coding	XP_015153949.1	-2.6985	1.13639e-08	1.92038e-06
419664	XM_015297850,XM_015297851,XM_417811	SYNC	syncoilin, intermediate filament protein, transcript variant X2	protein_coding	XP_015153336.1;XP_015153337.1;XP_417811.3	2.47186	1.18343e-08	1.97739e-06
423158	XM_421084	PAMR1	peptidase domain containing associated with muscle regeneration 1	protein_coding	XP_421084.4	-2.9252	1.25141e-08	2.06774e-06
373909	NM_204120,XM_015278144,XM_015278145,XM_015278146,XM_015278148,XM_015278149,XM_015278150,XM_015278151	EDNRB2	endothelin receptor B subtype 2	protein_coding	NP_989451.1;XP_015133630.1;XP_015133631.1;XP_015133632.1;XP_015133634.1;XP_015133635.1;XP_015133636.1;XP_015133637.1	-2.51639	1.2858e-08	2.10123e-06
420409	XM_004939114,XM_015281121,XM_418516	NACAD	NAC alpha domain containing, transcript variant X2	protein_coding	XP_004939171.2;XP_015136607.1;XP_418516.5	3.1489	1.30154e-08	2.10382e-06
421803	NM_001277723,XM_015284612,XM_015284613,XM_015284614,XM_025148754,XM_025148755,XM_025148756	FHL5	four and a half LIM domains 5	protein_coding	NP_001264652.1;XP_015140098.1;XP_015140099.1;XP_015140100.1;XP_025004522.1;XP_025004523.1;XP_025004524.1	-2.14594	1.34232e-08	2.14641e-06
395366	NM_204652,XM_015292903,XM_025154413,XM_025154414	GBP	guanylate binding protein	protein_coding	NP_989983.2;XP_015148389.1;XP_025010181.1;XP_025010182.1	4.81417	1.54115e-08	2.43814e-06
421758	XM_004940307	METTL24	methyltransferase like 24	protein_coding	XP_004940364.3	-2.64456	1.67588e-08	2.62338e-06
395747	XM_015299450,XM_015299451,XM_015299452,XM_015299454,XM_015299455	ETV4	ETS variant 4, transcript variant X3	protein_coding	XP_015154936.1;XP_015154937.1;XP_015154938.1;XP_015154940.1;XP_015154941.1	3.56475	1.88304e-08	2.85741e-06
419820	XM_004934897,XM_015299128,XM_015299129,XM_015299130,XM_025143868	SOX13	SRY-box 13, transcript variant X3	protein_coding	XP_004934954.1;XP_015154614.1;XP_015154615.1;XP_015154616.1;XP_024999636.1	-2.25302	1.9063e-08	2.86349e-06
419677	XM_004947881,XM_004947882,XM_004947884,XM_015297911,XM_015297913,XM_025143103,XM_025143104,XM_025143105,XM_025143106,XM_025143107	FAM49AL	family with sequence similarity 49 member A-like, transcript variant X2	protein_coding	XP_004947938.1;XP_004947939.1;XP_004947941.1;XP_015153397.1;XP_015153399.1;XP_024998871.1;XP_024998872.1;XP_024998873.1;XP_024998874.1;XP_024998875.1	-3.28258	2.01616e-08	2.99823e-06
39105257	rna-EYY68_mgt06	.	tRNA-Met	tRNA	.	-5.796	2.22606e-08	3.2776e-06
395657	NM_204851,XM_025150570	SPON1	spondin 1	protein_coding	NP_990182.1;XP_025006338.1	-2.68501	2.31005e-08	3.33522e-06
420217	XM_015282839,XM_015282840,XM_015282841,XM_015282842,XM_015282843,XM_025148031	OSGIN2	oxidative stress induced growth inhibitor family member 2, transcript variant X1	protein_coding	XP_015138325.2;XP_015138326.2;XP_015138327.1;XP_015138328.1;XP_015138329.1;XP_025003799.1	-2.12745	2.44198e-08	3.4918e-06
415959	XM_414302	SLC6A11	solute carrier family 6 member 11	protein_coding	XP_414302.2	-2.18347	2.64257e-08	3.70732e-06
421263	NM_001145229,XM_015278042	PROKR2	prokineticin receptor 2	protein_coding	NP_001138701.1;XP_015133528.1	4.58938	2.78963e-08	3.87707e-06
39105258	gene-EYY68_mgp12	ND2	NADH dehydrogenase subunit 2	protein_coding	YP_009555262.1	-2.76409	3.06194e-08	4.21612e-06
426312	XM_015282902	SULF1	sulfatase 1	protein_coding	XP_015138388.2	-2.86009	3.19595e-08	4.36027e-06
418932	XM_417126	RASL11A	ras- like family 11 member A	protein_coding	XP_417126.2	3.59667	3.89414e-08	5.26452e-06
421050	XM_015282518,XM_015282523,XM_015282524,XM_015282525,XM_015282527,XM_015282529,XM_015282531,XM_015282532,XM_025147827,XM_025147828,XM_025147829,XM_025147831,XM_025147832,XM_025147833,XM_025147834,XM_025147835,XM_025147836,XM_025147837,XM_025147838,XM_025147839,XM_025147840,XM_025147841,XM_025147842,XM_025147843,XM_025147844,XM_025147845,XM_025147846,XM_025147847,XM_025147848,XM_025147849,XM_025147…	MOG	myelin oligodendrocyte glycoprotein, transcript variant X27	protein_coding	XP_015138004.1;XP_015138009.1;XP_015138010.1;XP_015138011.1;XP_015138013.1;XP_015138015.1;XP_015138017.1;XP_015138018.1;XP_025003595.1;XP_025003596.1;XP_025003597.1;XP_025003599.1;XP_025003600.1;XP_025003601.1;XP_025003602.1;XP_025003603.1;XP_025003604.1;XP_025003605.1;XP_025003606.1;XP_025003607.1;XP_025003608.1;XP_025003609.1;XP_025003610.1;XP_025003611.1;XP_025003612.1;XP_025003613.1;XP_025003…	-3.12492	3.93584e-08	5.27296e-06
374271	NM_204353	IGFBP4	insulin like growth factor binding protein 4	protein_coding	NP_989684.1	3.35274	4.03875e-08	5.36252e-06
418430	XM_416641	PROS1	protein S (alpha)	protein_coding	XP_416641.2	-2.38229	5.66043e-08	7.44922e-06
419247	XM_015296632,XM_015296633,XM_417421	PXDNL	peroxidasin like, transcript variant X3	protein_coding	XP_015152118.1;XP_015152119.1;XP_417421.3	3.46327	5.80814e-08	7.57657e-06
112530919	XR_003072639	LOC112530919	uncharacterized LOC112530919	lncRNA	.	2.36263	6.43266e-08	8.31826e-06
396098	NM_205182	LOC396098	B6.1	protein_coding	NP_990513.1	-4.14586	6.49107e-08	8.32144e-06
396522	NM_205516,XM_015302686	CNN1	calponin 1	protein_coding	NP_990847.1;XP_015158172.1	2.97447	7.15443e-08	9.09346e-06
772154	XM_015283290,XM_015283295,XM_015283301,XM_015283307,XM_025154451	OTOGL	otogelin-like, transcript variant X3	protein_coding	XP_015138776.1;XP_015138781.1;XP_015138787.1;XP_015138793.1;XP_025010219.1	-5.43111	7.50395e-08	9.45689e-06
395242	NM_204557	EMB	embigin	protein_coding	NP_989888.1	-2.12636	7.64615e-08	9.4755e-06
415344	NM_001024577	LINGO1	leucine rich repeat and Ig domain containing 1	protein_coding	NP_001019748.1	2.44628	7.93311e-08	9.74986e-06
431090	XM_015295464,XM_015295465,XM_015295466,XM_025141838,XM_025141839	GRIN2C	glutamate ionotropic receptor NMDA type subunit 2C, transcript variant X5	protein_coding	XP_015150950.1;XP_015150951.1;XP_015150952.1;XP_024997606.1;XP_024997607.1	4.79185	8.33015e-08	1.01539e-05
417147	XM_003642304,XM_004945946,XM_004945948,XM_004945949,XM_015279781,XM_015279783,XM_015279785,XM_025141388,XM_025141389,XM_025141390,XM_025141391,XR_001464518	ADAMTSL2	ADAMTS like 2, transcript variant X6	protein_coding	XP_003642352.4;XP_004946003.3;XP_004946005.3;XP_004946006.3;XP_015135267.2;XP_015135269.2;XP_015135271.2;XP_024997156.1;XP_024997157.1;XP_024997158.1;XP_024997159.1	2.8581	8.66851e-08	1.04804e-05
395862	NM_205010,XM_025149515,XM_025149516	PITX2	paired like homeodomain 2	protein_coding	NP_990341.1;XP_025005283.1;XP_025005284.1	4.0235	9.18202e-08	1.10118e-05
395642	NM_204838	DUSP4	dual specificity phosphatase 4	protein_coding	NP_990169.1	2.59725	9.41783e-08	1.12042e-05
416374	XM_025154993	PHYKPL	5-phosphohydroxy-L-lysine phospho-lyase	protein_coding	XP_025010761.1	-2.03648	1.1033e-07	1.29191e-05
775985	XM_004940457,XM_015284890,XM_015284891,XM_015284892,XM_015284893	BEND6	BEN domain containing 6, transcript variant X2	protein_coding	XP_004940514.1;XP_015140376.1;XP_015140377.1;XP_015140378.1;XP_015140379.1	2.09818	1.1327e-07	1.31596e-05
100857280	XM_015285642,XM_025149981	ADH1L	alcohol dehydrogenase 1-like, transcript variant X2	protein_coding	XP_015141128.1;XP_025005749.1	-4.45981	1.20146e-07	1.37916e-05
101750875	XM_015274891	INTS5	integrator complex subunit 5	protein_coding	XP_015130377.2	2.82528	1.38949e-07	1.56539e-05
425201	XM_015286860	RTN4RL2	reticulon 4 receptor-like 2	protein_coding	XP_015142346.2	2.60968	1.61489e-07	1.80564e-05
419216	NM_001321559	EPB42	erythrocyte membrane protein band 4.2	protein_coding	NP_001308488.1	-6.65955	1.62766e-07	1.80634e-05
396336	NM_205377,XM_015279338,XM_015279339	NCS1	neuronal calcium sensor 1	protein_coding	NP_990708.1;XP_015134824.1;XP_015134825.1	3.01544	2.03596e-07	2.24272e-05
395906	XM_015290092	DES	desmin	protein_coding	XP_015145578.2	2.28266	2.17095e-07	2.37383e-05
373985	NM_204171,XM_015278152,XM_015278154,XR_001464123,XR_003074704,XR_003074705,XR_003074706,XR_003074707	CHRDL1	chordin like 1	protein_coding	NP_989502.1;XP_015133638.1;XP_015133640.1	3.01447	2.2321e-07	2.39933e-05
395947	NM_001318446,XM_015281250,XM_015281251,XM_015281252,XM_025147044	SCN5A	sodium voltage-gated channel alpha subunit 5	protein_coding	NP_001305375.1;XP_015136736.2;XP_015136737.2;XP_015136738.2;XP_025002812.1	-9.52196	2.23026e-07	2.39933e-05
408184	NM_001001293	GHR	growth hormone receptor	protein_coding	NP_001001293.1	-2.52218	2.24858e-07	2.39933e-05
419244	NM_001032398,XM_015296389,XM_025142223	EEF1A2	eukaryotic translation elongation factor 1 alpha 2	protein_coding	NP_001027570.2;XP_015151875.2;XP_024997991.1	4.02275	2.2588e-07	2.39933e-05
421715	NM_001319025	RSPO3	R-spondin 3	protein_coding	NP_001305954.1	2.12814	2.31601e-07	2.44265e-05
425031	NM_001004412	MME	membrane metalloendopeptidase	protein_coding	NP_001004412.1	-3.4616	2.35962e-07	2.47112e-05
417545	NM_001030714,XM_015295736,XM_025141955	ASL2	argininosuccinate lyase 2	protein_coding	NP_001025885.1;XP_015151222.1;XP_024997723.1	3.25164	2.4428e-07	2.54034e-05
39105263	gene-EYY68_mgp11	COX1	cytochrome c oxidase subunit I	protein_coding	YP_009555263.1	-2.58924	2.89158e-07	2.98616e-05
396176	NM_205248,XM_015298693,XM_025143676,XM_025143677,XM_025143678	CSRP1	cysteine and glycine rich protein 1	protein_coding	NP_990579.1;XP_015154179.1;XP_024999444.1;XP_024999445.1;XP_024999446.1	2.40602	2.9812e-07	3.05748e-05
395458	NM_204716,XM_015292350,XM_015292351	SLC6A2	solute carrier family 6 member 2	protein_coding	NP_990047.1;XP_015147836.2;XP_015147837.1	2.68699	3.00963e-07	3.06549e-05
427187	NM_001318402	C7	complement C7	protein_coding	NP_001305331.1	2.35125	3.03311e-07	3.0684e-05
768372	XM_003642184,XM_015275506,XM_015275507,XM_015275508,XM_015275509,XM_025155693,XM_025155694	MYO1H	myosin IH, transcript variant X6	protein_coding	XP_003642232.2;XP_015130992.1;XP_015130993.1;XP_015130994.1;XP_015130995.1;XP_025011461.1;XP_025011462.1	-2.51327	3.08578e-07	3.07274e-05
422894	NM_001293173	LOC422894	uncharacterized LOC422894	protein_coding	NP_001280102.1	-2.26941	3.55919e-07	3.4594e-05
107049022	XM_001232010	LRRC70	leucine-rich repeat-containing protein 70	protein_coding	XP_001232011.1	-2.34969	3.5432e-07	3.4594e-05
416630	NM_001137648,XM_015294233	SOCS1	suppressor of cytokine signaling 1	protein_coding	NP_001131120.1;XP_015149719.1	2.59821	3.62818e-07	3.50355e-05
39105265	gene-EYY68_mgp10	COX2	cytochrome c oxidase subunit II	protein_coding	YP_009555264.1	-2.22857	3.66602e-07	3.51725e-05
39105271	gene-EYY68_mgp03	ND5	NADH dehydrogenase subunit 5	protein_coding	YP_009555271.1	-2.32421	3.87313e-07	3.69214e-05
100858647	XM_003641514	LOC100858647	beta-microseminoprotein-like	protein_coding	XP_003641562.1	-3.29101	4.09017e-07	3.87419e-05
418367	NM_001030782,XM_015296014,XM_025149263	CD200R1L	CD200 receptor 1-like	protein_coding	NP_001025953.2;XP_015151500.1;XP_025005031.1	-4.34086	4.24739e-07	3.99765e-05
416887	XM_015275533,XM_015275535,XM_015275536,XM_415178	WSCD2	WSC domain containing 2, transcript variant X2	protein_coding	XP_015131019.1;XP_015131021.1;XP_015131022.1;XP_415178.2	-2.1111	5.15157e-07	4.78806e-05
421833	XM_004940396	NT5E	5'-nucleotidase ecto	protein_coding	XP_004940453.1	-2.39736	5.28766e-07	4.88402e-05
770881	XM_001234200	LOC770881	uncharacterized LOC770881	protein_coding	XP_001234201.1	-2.83179	5.41285e-07	4.9688e-05
39105242	gene-EYY68_mgp07	COX3	cytochrome c oxidase subunit III	protein_coding	YP_009555267.1	-2.32648	5.8987e-07	5.31634e-05
427882	XM_425456	HISTH1	histone H1	protein_coding	XP_425456.1	2.17357	6.16856e-07	5.52606e-05
395668	NM_204862,XM_015278189,XM_015278190,XM_015278191	TENM1	teneurin transmembrane protein 1	protein_coding	NP_990193.1;XP_015133675.1;XP_015133676.1;XP_015133677.1	-4.36266	6.56887e-07	5.84944e-05
417960	XM_004937677,XM_416200	GPRC5A	G protein-coupled receptor class C group 5 member A, transcript variant X2	protein_coding	XP_004937734.1;XP_416200.2	5.59542	6.68359e-07	5.85232e-05
422265	XM_420250	KLHL4	kelch like family member 4	protein_coding	XP_420250.2	-2.44103	6.72952e-07	5.85232e-05
422460	XM_015276718,XM_015276719	HHIP	hedgehog interacting protein, transcript variant X1	protein_coding	XP_015132204.1;XP_015132205.1	-2.63371	6.6787e-07	5.85232e-05
396260	NM_205320	AVD	avidin	protein_coding	NP_990651.1	61.1835	7.04865e-07	6.09421e-05
100857298	XM_003642817,XM_004948631	G6PC	glucose-6-phosphatase catalytic subunit, transcript variant X1	protein_coding	XP_003642865.1;XP_004948688.1	-5.55531	7.19629e-07	6.18589e-05
396489	NM_205493	GLUL	glutamate-ammonia ligase	protein_coding	NP_990824.1	-3.87471	7.51718e-07	6.4246e-05
422557	NM_001198537	TENM3	teneurin transmembrane protein 3	protein_coding	NP_001185466.2	-2.16416	9.27591e-07	7.83762e-05
378797	NM_204371,XM_025149469	GJB1	gap junction protein beta 1	protein_coding	NP_989702.1;XP_025005237.1	2.66646	1.06853e-06	8.87716e-05
421368	XM_004935335,XM_419428	BATF3	basic leucine zipper ATF-like transcription factor 3, transcript variant X1	protein_coding	XP_004935392.1;XP_419428.4	2.32903	1.11375e-06	9.10034e-05
427368	XM_004949580	TEK	TEK receptor tyrosine kinase	protein_coding	XP_004949637.1	-2.18702	1.10232e-06	9.10034e-05
423456	XM_421366	SLC25A29	solute carrier family 25 member 29	protein_coding	XP_421366.1	3.0792	1.22093e-06	9.92155e-05
101748655	XM_015286126,XM_015286127	CD6	CD6 molecule, transcript variant X2	protein_coding	XP_015141612.2;XP_015141613.2	2.37974	1.24604e-06	0.000100706
771592	XM_001233673	RASL10B	RAS like family 10 member B	protein_coding	XP_001233674.1	3.65025	1.25571e-06	0.000100939
417853	XM_015282939,XM_015282943,XM_015282946	PTPRB	protein tyrosine phosphatase, receptor type B, transcript variant X3	protein_coding	XP_015138425.1;XP_015138429.1;XP_015138432.1	-2.50693	1.26367e-06	0.000101033
39105239	rna-EYY68_mgt12	.	tRNA-Ser	tRNA	.	-2.31619	1.29919e-06	0.000103317
396215	NM_205278,XM_015296240,XM_015296241	MYL9	myosin, light chain 9, regulatory	protein_coding	NP_990609.1;XP_015151726.1;XP_015151727.1	2.68749	1.41568e-06	0.000111982
395826	NM_204978,XM_025150591	GREM1	gremlin 1, DAN family BMP antagonist	protein_coding	NP_990309.1;XP_025006359.1	2.47531	1.57605e-06	0.000123355
39105270	rna-EYY68_mgt19	.	tRNA-Leu	tRNA	.	-7.53443	1.59274e-06	0.000123363
424461	XM_003641696,XM_025153266	OLFM3	olfactomedin 3, transcript variant X2	protein_coding	XP_003641744.1;XP_025009034.1	-2.10868	1.63565e-06	0.00012603
422034	XM_420039	TDH	L-threonine dehydrogenase (pseudogene)	protein_coding	XP_420039.1	-3.15724	1.66848e-06	0.000127897
395494	XM_417496	BMP7	bone morphogenetic protein 7	protein_coding	XP_417496.5	-2.01343	1.69829e-06	0.000129514
422810	XM_015285700	SOD3	superoxide dismutase 3, extracellular	protein_coding	XP_015141186.2	3.36154	1.71056e-06	0.000129784
395591	NM_001199548,XM_015288987	NKX6-2	NK6 homeobox 2	protein_coding	NP_001186477.1;XP_015144473.1	4.75836	1.7594e-06	0.000132225
420172	XM_418285	PREX2	phosphatidylinositol-3,4,5-trisphosphate dependent Rac exchange factor 2	protein_coding	XP_418285.4	-2.47012	1.7694e-06	0.000132225
428760	XM_015276403,XM_015276404	ADAMTS3	ADAM metallopeptidase with thrombospondin type 1 motif 3, transcript variant X1	protein_coding	XP_015131889.1;XP_015131890.1	-2.3295	1.76484e-06	0.000132225
404536	NM_206991,XM_015276846	ADIPOQ	adiponectin, C1Q and collagen domain containing	protein_coding	NP_996874.1;XP_015132332.1	2.29648	1.83358e-06	0.000135906
417193	NM_001194983,XM_015279464,XM_015279465,XM_015279466,XM_015279467,XM_015279468,XM_015279469,XM_015279470,XM_015279472,XM_025156072,XM_025156073	PTGES	prostaglandin E synthase	protein_coding	NP_001181912.1;XP_015134950.1;XP_015134951.1;XP_015134952.1;XP_015134953.1;XP_015134954.1;XP_015134955.1;XP_015134956.1;XP_015134958.1;XP_025011840.1;XP_025011841.1	2.45272	1.92816e-06	0.00014125
100859853	XM_015299957	GADD45B	growth arrest and DNA damage inducible beta	protein_coding	XP_015155443.1	2.13355	1.96318e-06	0.00014311
770302	NM_001080212,XM_025149756	UCHL1	ubiquitin C-terminal hydrolase L1	protein_coding	NP_001073681.1;XP_025005524.1	2.99636	2.04389e-06	0.000148267
414338	NM_001001606	LEAP2	liver enriched antimicrobial peptide 2	protein_coding	NP_001001606.1	-5.51201	2.09923e-06	0.000151532
423952	XM_421811	CHST15	carbohydrate sulfotransferase 15	protein_coding	XP_421811.2	-2.1144	2.10928e-06	0.000151532
417465	NM_001045832	CCL5	chemokine (C-C motif) ligand 5	protein_coding	NP_001039297.1	-2.11162	2.24696e-06	0.000159878
101749678	XR_212242	LOC101749678	uncharacterized LOC101749678	lncRNA	.	5.04026	2.26691e-06	0.00016053
418645	XM_416843	KIAA1324L	KIAA1324 like	protein_coding	XP_416843.6	-2.75324	2.29183e-06	0.000160763
378914	NM_204396	CDKN1A	cyclin dependent kinase inhibitor 1A	protein_coding	NP_989727.1	2.31609	2.31622e-06	0.000161711
428221	XM_425780	COL8A2	collagen type VIII alpha 2 chain	protein_coding	XP_425780.3	2.9095	2.40249e-06	0.00016695
395703	NM_204887,XM_015292954	WNT5A	Wnt family member 5A	protein_coding	NP_990218.1;XP_015148440.1	-2.00794	2.46905e-06	0.000170778
374101	NM_204253	SCX	scleraxis bHLH transcription factor	protein_coding	NP_989584.1	5.36963	2.55826e-06	0.000175214
39105241	gene-EYY68_mgp08	ATP6	ATP synthase F0 subunit 6	protein_coding	YP_009555266.1	-2.2013	2.56853e-06	0.000175214
417877	XM_025154467,XM_025154468,XM_025154470,XM_025154471,XM_025154477,XM_025154481,XM_025154482,XM_025154484,XM_025154486,XM_025154491,XM_025154497,XM_025154500,XM_025154501,XM_025154502,XM_025154506	PPFIA2	PTPRF interacting protein alpha 2, transcript variant X12	protein_coding	XP_025010235.1;XP_025010236.1;XP_025010238.1;XP_025010239.1;XP_025010245.1;XP_025010249.1;XP_025010250.1;XP_025010252.1;XP_025010254.1;XP_025010259.1;XP_025010265.1;XP_025010268.1;XP_025010269.1;XP_025010270.1;XP_025010274.1	-2.67012	2.67669e-06	0.000181758
396475	NM_205482,XM_015280597,XM_015280598,XM_025144694	HAPLN1	hyaluronan and proteoglycan link protein 1	protein_coding	NP_990813.1;XP_015136083.1;XP_015136084.1;XP_025000462.1	-2.57887	2.93409e-06	0.000196817
428448	XM_015281763,XM_025147489	COL6A6	collagen type VI alpha 6 chain, transcript variant X2	protein_coding	XP_015137249.1;XP_025003257.1	-2.72519	2.94111e-06	0.000196817
395621	XM_001231807,XM_015294616,XM_015294617	RGS11	regulator of G-protein signaling 11, transcript variant X1	protein_coding	XP_001231808.2;XP_015150102.1;XP_015150103.1	4.5983	3.00725e-06	0.000198759
408036	NM_001001203	EREG	epiregulin	protein_coding	NP_001001203.1	4.32714	3.00126e-06	0.000198759
418737	XM_015277909	GAS6	growth arrest specific 6	protein_coding	XP_015133395.1	-2.21209	3.04507e-06	0.000200369
428253	NM_001128828,NM_001242604,XM_015298032,XM_015298033,XM_015298034,XM_015298035,XM_015298036,XM_015298037,XM_015298038,XM_015298040,XM_015298041,XM_015298043,XM_015298044,XM_015298045,XM_015298046,XM_015298047,XM_015298048,XM_025143209,XM_025143210,XM_025143211	NCAM1	neural cell adhesion molecule 1	protein_coding	NP_001122300.2;NP_001229533.1;XP_015153518.1;XP_015153519.1;XP_015153520.1;XP_015153521.1;XP_015153522.1;XP_015153523.1;XP_015153524.1;XP_015153526.1;XP_015153527.1;XP_015153529.1;XP_015153530.1;XP_015153531.1;XP_015153532.1;XP_015153533.1;XP_015153534.1;XP_024998977.1;XP_024998978.1;XP_024998979.1	-2.01589	3.16152e-06	0.000207114
396218	NM_205281	LYZ	lysozyme (renal amyloidosis)	protein_coding	NP_990612.1	-3.22133	3.26946e-06	0.000213246
423783	XM_015288421,XM_015288422,XM_015288423,XM_015288424,XM_430096	C10orf128	chromosome 10 open reading frame 128, transcript variant X4	protein_coding	XP_015143907.1;XP_015143908.1;XP_015143909.1;XP_015143910.1;XP_430096.4	-2.04126	3.30093e-06	0.000214359
420706	NM_001006368,XM_025147222	TGM4	transglutaminase 4	protein_coding	NP_001006368.1;XP_025002990.1	3.1433	3.39769e-06	0.000219195
39105267	gene-EYY68_mgp06	ND3	NADH dehydrogenase subunit 3	protein_coding	YP_009555268.1	-2.41217	3.51812e-06	0.000225508
418812	NM_001030821,XM_015275372	ACOD1	aconitate decarboxylase 1	protein_coding	NP_001025992.1;XP_015130858.1	7.10605	3.65493e-06	0.000233272
395299	NM_204600	SOCS3	suppressor of cytokine signaling 3	protein_coding	NP_989931.1	2.82028	3.75463e-06	0.000237596
422316	XM_015278582,XM_015278583,XM_025149942,XM_420292	VEGFRKDRL	vascular endothelial growth factor receptor kdr-like, transcript variant X3	protein_coding	XP_015134068.1;XP_015134069.1;XP_025005710.1;XP_420292.4	-2.19738	3.74223e-06	0.000237596
771702	XM_015296077,XM_025142076	SPAG5	sperm associated antigen 5, transcript variant X2	protein_coding	XP_015151563.1;XP_024997844.1	2.17356	3.95709e-06	0.000249347
100858002	XM_015299480	TBX21	T-box 21	protein_coding	XP_015154966.2	2.79796	4.11462e-06	0.00025818
374135	NM_204274	CTGF	connective tissue growth factor	protein_coding	NP_989605.1	2.32921	4.30959e-06	0.00026815
423095	XM_015286685	SYT8	synaptotagmin 8	protein_coding	XP_015142171.1	4.72231	4.32928e-06	0.000268253
420989	NM_001201387,XM_015282378,XM_025147282	AHRR	aryl-hydrocarbon receptor repressor	protein_coding	NP_001188316.1;XP_015137864.1;XP_025003050.1	-2.23795	4.39594e-06	0.000271253
768789	XM_015280733	FOXE1	forkhead box E1	protein_coding	XP_015136219.1	10.0627	4.4148e-06	0.000271291
107049666	XM_015273410	LOC107049666	integrin beta-7-like	protein_coding	XP_015128896.2	5.19825	5.49438e-06	0.000329463
769274	XM_001231710	UCN3	urocortin 3	protein_coding	XP_001231711.1	-2.42509	5.65585e-06	0.000335092
100858122	XM_015281150	KCNH2	potassium voltage-gated channel subfamily H member 2	protein_coding	XP_015136636.2	2.17383	5.65373e-06	0.000335092
39105250	rna-EYY68_mgt01	.	tRNA-Phe	tRNA	.	-3.92767	6.31771e-06	0.000368434
424833	XM_004937026	GPR35	G protein-coupled receptor 35	protein_coding	XP_004937083.1	3.08136	6.37959e-06	0.000370235
39105255	gene-EYY68_mgp13	ND1	NADH dehydrogenase subunit 1	protein_coding	YP_009555261.1	-2.10413	6.39838e-06	0.000370235
39105240	rna-EYY68_mgt14	.	tRNA-Lys	tRNA	.	-2.90051	6.56328e-06	0.000378304
416480	XM_414787	MMD2	monocyte to macrophage differentiation associated 2	protein_coding	XP_414787.2	3.90668	6.84951e-06	0.000389177
101750527	XM_004935931,XM_004935933,XM_015285166,XM_015285167,XM_025149283,XM_025149284	ADGRF5	adhesion G protein-coupled receptor F5, transcript variant X6	protein_coding	XP_004935988.2;XP_004935990.1;XP_015140652.1;XP_015140653.1;XP_025005051.1;XP_025005052.1	-2.15212	6.8566e-06	0.000389177
395451	NM_204712	CXCL14	C-X-C motif chemokine ligand 14	protein_coding	NP_990043.1	-3.08867	6.99296e-06	0.000394487
423413	NM_001277474	FBLN5	fibulin 5	protein_coding	NP_001264403.1	-2.73634	7.0032e-06	0.000394487
39105266	gene-EYY68_mgp09	ATP8	ATP synthase F0 subunit 8	protein_coding	YP_009555265.1	-2.17553	7.3461e-06	0.000412241
423072	XM_421005,XR_001466575	ABCC8	ATP binding cassette subfamily C member 8, transcript variant X1	protein_coding	XP_421005.2	-2.28113	7.50642e-06	0.000419654
101751084	XR_001465344,XR_001465345,XR_001465346,XR_001465348,XR_003073869	LOC101751084	uncharacterized LOC101751084, transcript variant X3	lncRNA	.	-2.77221	7.6321e-06	0.000423496
101749333	XM_025145666	KRT18	keratin 18	protein_coding	XP_025001434.1	2.21555	7.78771e-06	0.000430524
420368	XM_418473	LOC420368	GTPase IMAP family member 8-like	protein_coding	XP_418473.2	2.10761	8.14014e-06	0.000446686
39105245	gene-EYY68_mgp04	ND4	NADH dehydrogenase subunit 4	protein_coding	YP_009555270.1	-2.18263	8.21133e-06	0.000448937
378897	NM_204381	THY1	Thy-1 cell surface antigen	protein_coding	NP_989712.2	3.62686	8.56698e-06	0.000464962
101751892	XR_001463355	LOC101751892	uncharacterized LOC101751892	lncRNA	.	-2.88366	8.54217e-06	0.000464962
101749459	XM_015297451	ARID5A	AT rich interactive domain 5A (MRF1-like)	protein_coding	XP_015152937.2	2.44875	8.65052e-06	0.000467789
428226	XM_015297839,XM_015297840	RIMS3	regulating synaptic membrane exocytosis 3, transcript variant X1	protein_coding	XP_015153325.1;XP_015153326.1	2.77518	8.86658e-06	0.000477735
395218	NM_001278048	FBP1	fructose-bisphosphatase 1	protein_coding	NP_001264977.1	-2.58478	9.25297e-06	0.000491595
396512	NM_205508	FOS	Fos proto-oncogene, AP-1 transcription factor subunit	protein_coding	NP_990839.1	2.55856	9.25166e-06	0.000491595
416018	NM_001003797,XM_015293077,XM_015293078,XM_015293079,XM_015293080	GATA2	GATA binding protein 2	protein_coding	NP_001003797.1;XP_015148563.1;XP_015148564.1;XP_015148565.1;XP_015148566.1	-2.07559	9.98419e-06	0.000524646
100857454	NM_001277854	GPX2	glutathione peroxidase 2	protein_coding	NP_001264783.1	2.23611	1.07235e-05	0.000549718
396257	NM_205317	CA2	carbonic anhydrase 2	protein_coding	NP_990648.1	-2.0564	1.10378e-05	0.000560216
414884	NM_001001741,XM_015281332	CCK	cholecystokinin	protein_coding	NP_001001741.1;XP_015136818.1	-4.15179	1.14019e-05	0.000574771
39105256	rna-EYY68_mgt05	.	tRNA-Gln	tRNA	.	-2.7228	1.15301e-05	0.000578271
421880	XM_419897	BAG2	BCL2 associated athanogene 2	protein_coding	XP_419897.5	2.03187	1.2077e-05	0.000598656
374100	NM_204252	FLT1	fms related tyrosine kinase 1	protein_coding	NP_989583.1	-2.42487	1.2451e-05	0.000615146
395255	NM_204568,XM_015273093	VEGFD	vascular endothelial growth factor D	protein_coding	NP_989899.2;XP_015128579.1	2.23051	1.2834e-05	0.000629884
422520	XM_015276600,XM_420483,XR_212218	GRID2	glutamate ionotropic receptor delta type subunit 2, transcript variant X3	protein_coding	XP_015132086.1;XP_420483.3	-2.68661	1.30959e-05	0.000640621
396458	NM_205471	PCK1	phosphoenolpyruvate carboxykinase 1	protein_coding	NP_990802.1	-7.85675	1.34348e-05	0.000652905
39105247	gene-EYY68_mgp02	CYTB	cytochrome b	protein_coding	YP_009555272.1	-2.04379	1.36385e-05	0.000660648
395163	NM_204502,XM_015293988,XM_015293990,XM_015293991,XM_015293992,XM_015293994,XM_025154798,XM_025154799	FSTL4	follistatin like 4	protein_coding	NP_989833.1;XP_015149474.2;XP_015149476.2;XP_015149477.2;XP_015149478.2;XP_015149480.2;XP_025010566.1;XP_025010567.1	2.79728	1.40495e-05	0.000678343
395962	NM_205079,XM_025148544	FSHR	follicle stimulating hormone receptor	protein_coding	NP_990410.1;XP_025004312.1	-2.86295	1.53245e-05	0.000732768
395968	NM_205084	ICOSLG	inducible T-cell costimulator ligand	protein_coding	NP_990415.1	-2.11595	1.62753e-05	0.00077326
415922	XM_015292901	GBP4L	guanylate-binding protein 4-like	protein_coding	XP_015148387.1	2.87493	1.63694e-05	0.000775253
419263	NM_001004393,XM_025142225	STMN3	stathmin 3	protein_coding	NP_001004393.1;XP_024997993.1	3.80873	1.66649e-05	0.000781778
419824	NM_001004493,NM_001004709,NM_001160320,NM_001160321,NM_001160322,NM_001160323,NM_001160324,XM_015298903,XM_015298904,XM_015298905,XM_015298906,XM_015298907,XM_015298908,XM_015298909,XM_015298910,XM_015298911,XM_015298912,XM_015298913,XM_015298914,XM_015298915,XM_015298916,XM_015298917,XM_015298918,XM_015298919,XM_015298920,XM_025143685,XM_025143686,XM_025143688,XR_001470167	NFASC	neurofascin	protein_coding	NP_001004493.1;NP_001004709.2;NP_001153792.1;NP_001153793.1;NP_001153794.1;NP_001153795.1;NP_001153796.1;XP_015154389.1;XP_015154390.1;XP_015154391.1;XP_015154392.1;XP_015154393.1;XP_015154394.1;XP_015154395.1;XP_015154396.1;XP_015154397.1;XP_015154398.1;XP_015154399.1;XP_015154400.1;XP_015154401.1;XP_015154402.1;XP_015154403.1;XP_015154404.1;XP_015154405.1;XP_015154406.1;XP_024999453.1;XP_024999…	3.44908	1.67319e-05	0.000782451
419057	XM_015281007,XM_417248,XR_001464955	P4HA3	prolyl 4-hydroxylase subunit alpha 3, transcript variant X3	protein_coding	XP_015136493.1;XP_417248.5	2.64932	1.68223e-05	0.000784216
374060	NM_204221	FZD7	frizzled class receptor 7	protein_coding	NP_989552.1	2.15043	1.76989e-05	0.00081994
422685	XM_015276362	PRSS12	protease, serine 12	protein_coding	XP_015131848.2	-2.78986	1.85052e-05	0.000851985
39105244	rna-EYY68_mgt16	.	tRNA-Arg	tRNA	.	-4.33312	1.89435e-05	0.000866795
423189	XM_004941584,XM_004941585,XM_421114	LRP4	LDL receptor related protein 4, transcript variant X2	protein_coding	XP_004941641.1;XP_004941642.1;XP_421114.4	-2.07925	1.92601e-05	0.000878582
39105268	gene-EYY68_mgp05	ND4L	NADH dehydrogenase subunit 4L	protein_coding	YP_009555269.1	-2.38038	1.99815e-05	0.000905929
39105254	rna-EYY68_mgt03	.	tRNA-Leu	tRNA	.	-3.10018	2.02702e-05	0.000916223
768422	NM_001305129	MLN	motilin	protein_coding	NP_001292058.1	-3.33085	2.06121e-05	0.000923261
776186	XM_001235309	TMEM158	transmembrane protein 158	protein_coding	XP_001235310.3	4.69758	2.10983e-05	0.000940465
420384	NM_001039453	AQP1	aquaporin 1	protein_coding	NP_001034542.1	2.48837	2.22748e-05	0.000980023
421047	NM_001031015,XM_015282465,XM_015282466	MC5R	melanocortin 5 receptor	protein_coding	NP_001026186.1;XP_015137951.1;XP_015137952.1	-4.63107	2.33433e-05	0.001018
396393	NM_205422	EXFABP	extracellular fatty acid-binding protein	protein_coding	NP_990753.1	89.4418	2.44039e-05	0.00104585
417883	NM_001277360,XM_025148143,XM_025148145	NTS	neurotensin	protein_coding	NP_001264289.1;XP_025003911.1;XP_025003913.1	-2.30246	2.51254e-05	0.0010706
396441	NM_001293107,XM_025141904,XM_025141905,XM_025141906,XM_025141907,XM_025141908,XM_025141909,XM_025141910,XM_025141911,XM_025141912,XM_025141913,XM_025141914,XM_025141915,XM_025141916,XM_025141917,XM_025141918,XM_025141919,XM_025141920,XM_025141921,XM_025141922,XM_025141923,XM_025141924,XM_025141925,XR_003071196,XR_003071197	ELN	elastin	protein_coding	NP_001280036.1;XP_024997672.1;XP_024997673.1;XP_024997674.1;XP_024997675.1;XP_024997676.1;XP_024997677.1;XP_024997678.1;XP_024997679.1;XP_024997680.1;XP_024997681.1;XP_024997682.1;XP_024997683.1;XP_024997684.1;XP_024997685.1;XP_024997686.1;XP_024997687.1;XP_024997688.1;XP_024997689.1;XP_024997690.1;XP_024997691.1;XP_024997692.1;XP_024997693.1	2.97268	2.52023e-05	0.00107081
100859797	XM_025147497	ACKR4	atypical chemokine receptor 4	protein_coding	XP_025003265.1	2.45047	2.53153e-05	0.00107255
396094	NM_205180,XM_015294009,XM_015294010,XM_015294011,XM_025154814,XM_025154815,XM_025154816,XM_025154817	FGF1	fibroblast growth factor 1	protein_coding	NP_990511.1;XP_015149495.1;XP_015149496.1;XP_015149497.1;XP_025010582.1;XP_025010583.1;XP_025010584.1;XP_025010585.1	2.79397	2.59848e-05	0.00109158
419812	XM_004934879,XM_429706	C26H6ORF222	chromosome 26 open reading frame, human C6orf222, transcript variant X2	protein_coding	XP_004934936.2;XP_429706.3	-2.4011	2.63106e-05	0.00110215
424961	NM_001146132	LAMP3	lysosomal associated membrane protein 3	protein_coding	NP_001139604.1	-2.38793	2.71293e-05	0.00113326
431250	XM_025146750	LOC431250	G-protein coupled receptor 183-like	protein_coding	XP_025002518.1	3.20898	2.77962e-05	0.00115141
420074	XM_004948703,XM_418193	MFSD12	major facilitator superfamily domain containing 12, transcript variant X1	protein_coding	XP_004948760.1;XP_418193.3	2.17057	2.78916e-05	0.00115215
107053389	XR_001466571,XR_001466572	LOC107053389	uncharacterized LOC107053389, transcript variant X2	lncRNA	.	-2.15729	2.82075e-05	0.00116198
768688	XM_001231760,XM_004941688,XM_015287582,XM_025151058,XM_025151059	SMOC1	SPARC related modular calcium binding 1, transcript variant X1	protein_coding	XP_001231761.2;XP_004941745.1;XP_015143068.1;XP_025006826.1;XP_025006827.1	2.69679	2.86335e-05	0.00117571
431604	XM_015280200,XM_015280201,XM_015280203,XM_015280204,XM_015280205,XM_025145270,XM_025145272	BNC2	basonuclin 2, transcript variant X5	protein_coding	XP_015135686.1;XP_015135687.1;XP_015135689.1;XP_015135690.1;XP_015135691.1;XP_025001038.1;XP_025001040.1	2.49676	3.10599e-05	0.00126546
39105237	rna-EYY68_mgt04	.	tRNA-Ile	tRNA	.	-2.61753	3.12135e-05	0.00126824
101751742	XR_001465665,XR_001465666	LOC101751742	uncharacterized LOC101751742, transcript variant X1	lncRNA	.	-2.23711	3.23387e-05	0.00130682
100857430	XM_004943409,XM_015291548,XM_025153673,XM_025153674,XR_001468044,XR_001468045	ECE2	endothelin converting enzyme 2, transcript variant X2	protein_coding	XP_004943466.3;XP_015147034.2;XP_025009441.1;XP_025009442.1	2.20275	3.2788e-05	0.00132138
421393	XM_003640973,XM_419451	KCNG3	potassium voltage-gated channel modifier subfamily G member 3, transcript variant X2	protein_coding	XP_003641021.1;XP_419451.3	-2.15249	3.38123e-05	0.00135532
418228	XM_015291268,XM_015291272,XM_015291278,XM_015291284	SCUBE1	signal peptide, CUB domain and EGF like domain containing 1, transcript variant X1	protein_coding	XP_015146754.1;XP_015146758.1;XP_015146764.1;XP_015146770.1	-2.75071	3.47096e-05	0.00138382
417504	XM_004946472,XM_015295986,XM_015295987,XM_015295988,XM_015295989,XM_015295990,XM_015295991,XM_015295993	COL26A1	collagen type XXVI alpha 1 chain, transcript variant X7	protein_coding	XP_004946529.1;XP_015151472.1;XP_015151473.1;XP_015151474.1;XP_015151475.1;XP_015151476.1;XP_015151477.1;XP_015151479.1	-2.47676	3.90869e-05	0.00154181
112530473	XM_025144526,XM_025144531	LOC112530473	very large A-kinase anchor protein-like, transcript variant X1	protein_coding	XP_025000294.1;XP_025000299.1	-3.12613	3.89906e-05	0.00154181
101750594	XM_004942118	MSMB	microseminoprotein, beta-	protein_coding	XP_004942175.2	-2.30688	3.98884e-05	0.00156512
424849	XM_015277092,XM_015277093,XM_015277094,XM_015277095,XM_015277096,XM_015277098,XM_015277099,XM_015277100,XM_015277101,XM_015277102,XM_015277103,XM_025153549,XM_025153550,XM_025153551,XM_025153552,XM_025153553,XM_025153554,XM_025153555,XM_025153556,XM_025153557,XM_025153558,XM_025153559,XM_025153561,XM_025153562,XM_025153563	KIF1A	kinesin family member 1A, transcript variant X22	protein_coding	XP_015132578.1;XP_015132579.1;XP_015132580.1;XP_015132581.1;XP_015132582.1;XP_015132584.1;XP_015132585.1;XP_015132586.1;XP_015132587.1;XP_015132588.1;XP_015132589.1;XP_025009317.1;XP_025009318.1;XP_025009319.1;XP_025009320.1;XP_025009321.1;XP_025009322.1;XP_025009323.1;XP_025009324.1;XP_025009325.1;XP_025009326.1;XP_025009327.1;XP_025009329.1;XP_025009330.1;XP_025009331.1	3.21183	4.05109e-05	0.00158536
419933	XM_418054	PRELP	proline and arginine rich end leucine rich repeat protein	protein_coding	XP_418054.2	2.39182	4.29115e-05	0.00167392
425524	XM_004943707	CSPG4	chondroitin sulfate proteoglycan 4	protein_coding	XP_004943764.2	2.44064	4.42518e-05	0.00171372
107050181	XM_025145663	LOC107050181	uncharacterized LOC107050181	protein_coding	XP_025001431.1	-2.74697	4.47064e-05	0.00172235
419012	NM_001101829,XM_015280040,XM_015280045	NOX4	NADPH oxidase 4	protein_coding	NP_001095299.1;XP_015135526.1;XP_015135531.1	-2.80582	4.57993e-05	0.00175536
428341	XM_025144347	FUT6	fucosyltransferase 6	protein_coding	XP_025000115.1	-47.0383	4.6262e-05	0.001764
395581	NM_001290547,XM_025153310	HTR2B	5-hydroxytryptamine receptor 2B	protein_coding	NP_001277476.1;XP_025009078.1	2.78554	4.80072e-05	0.00182121
101749800	XM_004945761	LRRC26	leucine rich repeat containing 26	protein_coding	XP_004945818.1	4.51688	4.86273e-05	0.00184004
419733	XM_417874	ADAMTS15	ADAM metallopeptidase with thrombospondin type 1 motif, 15	protein_coding	XP_417874.2	2.63117	4.92208e-05	0.00185297
420935	XM_015282304,XM_015282305,XR_001465260	ADCY2	adenylate cyclase 2, transcript variant X2	protein_coding	XP_015137790.1;XP_015137791.1	-2.20679	4.93429e-05	0.00185297
424038	NM_001302142,XM_421894	S100B	S100 calcium binding protein B	protein_coding	NP_001289071.1;XP_421894.1	7.34677	5.14518e-05	0.00192246
770043	XM_015277496,XM_015277497	CCBE1	collagen and calcium binding EGF domains 1, transcript variant X1	protein_coding	XP_015132982.1;XP_015132983.1	-2.52692	5.14191e-05	0.00192246
769461	NM_001277385,XM_015288221	LRRC20	leucine rich repeat containing 20	protein_coding	NP_001264314.1;XP_015143707.1	2.21918	5.18258e-05	0.00193158
395096	XM_004947134,XM_417434	TNFRSF6B	TNF receptor superfamily member 6b, transcript variant X1	protein_coding	XP_004947191.1;XP_417434.2	2.35883	5.30957e-05	0.00197396
420183	NM_001199459,XM_015282780	RDH10	retinol dehydrogenase 10 (all-trans)	protein_coding	NP_001186388.1;XP_015138266.1	-2.35395	5.47822e-05	0.00203159
415472	XR_003077110	LOC415472	uncharacterized LOC415472	lncRNA	.	2.22694	5.76221e-05	0.00212104
420120	XM_418238	COMP	cartilage oligomeric matrix protein	protein_coding	XP_418238.2	2.44188	5.831e-05	0.00213578
107050538	XM_015274262,XM_025155869,XM_025155870,XM_025155871,XM_025155872,XM_025155873,XM_025155874,XM_025155875,XR_003077935	LOC107050538	class I histocompatibility antigen, F10 alpha chain-like, transcript variant X5	protein_coding	XP_015129748.2;XP_025011637.1;XP_025011638.1;XP_025011639.1;XP_025011640.1;XP_025011641.1;XP_025011642.1;XP_025011643.1	2.724	5.82343e-05	0.00213578
396054	NM_205149	IFNG	interferon gamma	protein_coding	NP_990480.1	4.03066	6.09871e-05	0.00220667
421097	XM_025147915,XM_419181	MEP1B	meprin A subunit beta, transcript variant X2	protein_coding	XP_025003683.1;XP_419181.3	-3.38213	6.20696e-05	0.00223496
107054601	XR_003077762	LOC107054601	uncharacterized LOC107054601	lncRNA	.	-3.45498	6.30383e-05	0.00226435
418251	XM_025142803,XM_025142810	A2M	alpha-2-macroglobulin, transcript variant X1	protein_coding	XP_024998571.1;XP_024998578.1	-4.71954	6.4155e-05	0.00228242
427355	XM_004949102,XM_015280193,XM_015280194,XR_003072178	FREM1	FRAS1 related extracellular matrix 1, transcript variant X4	protein_coding	XP_004949159.2;XP_015135679.1;XP_015135680.1	-2.11141	6.44016e-05	0.00228572
769224	XM_015284452	THEMIS	thymocyte selection associated	protein_coding	XP_015139938.2	2.04748	6.55289e-05	0.00231468
421574	XM_004935551,XM_004935552,XM_004935554,XM_015284335,XM_025149418,XM_025149419,XM_025149420	PDE10A	phosphodiesterase 10A, transcript variant X3	protein_coding	XP_004935608.1;XP_004935609.1;XP_004935611.1;XP_015139821.1;XP_025005186.1;XP_025005187.1;XP_025005188.1	2.31274	6.58232e-05	0.00231957
415439	NM_001012525,XM_015291985,XM_015291986,XM_015291987,XM_015291989,XM_025153833	FGF7	fibroblast growth factor 7	protein_coding	NP_001012543.1;XP_015147471.1;XP_015147472.1;XP_015147473.1;XP_015147475.1;XP_025009601.1	2.35548	7.12124e-05	0.00247773
420719	XM_418820	CX3CR1	C-X3-C motif chemokine receptor 1	protein_coding	XP_418820.1	-2.04833	7.13111e-05	0.00247773
420900	XM_418986	SERPINB5	serpin family B member 5	protein_coding	XP_418986.3	2.25049	7.19653e-05	0.00249463
395532	XM_025144131	COL1A1	collagen type I alpha 1 chain	protein_coding	XP_024999899.1	2.11036	7.37711e-05	0.00254536
100858171	XM_015282690,XM_025147963,XR_003073936,XR_003073937,XR_003073938,XR_003073939,XR_003073940,XR_003073941,XR_003073942,XR_003073943	XKR4	XK related 4, transcript variant X10	protein_coding	XP_015138176.2;XP_025003731.1	-2.14695	7.81008e-05	0.00267612
769834	XM_004939022	TPBGL	trophoblast glycoprotein-like	protein_coding	XP_004939079.2	2.20789	7.92551e-05	0.00270943
100858906	XM_003641559,XM_004942517,XM_004942518,XM_004942520,XM_004942521,XM_004942522,XM_004942523,XM_004942525,XM_004942526,XM_004942527,XM_004942528,XM_004942529,XM_004942530,XM_004942531,XM_004942532,XM_004942534,XM_004942535,XM_004942536,XM_004942537,XM_004942538,XM_004942539,XM_004942542,XM_015289241,XM_015289243,XM_025152410,XM_025152411,XM_025152412,XM_025152413,XM_025152414,XM_025152415,XM_025152…	PCBP3	poly(rC) binding protein 3, transcript variant X2	protein_coding	XP_003641607.1;XP_004942574.1;XP_004942575.1;XP_004942577.1;XP_004942578.1;XP_004942579.1;XP_004942580.1;XP_004942582.1;XP_004942583.1;XP_004942584.1;XP_004942585.1;XP_004942586.1;XP_004942587.1;XP_004942588.1;XP_004942589.1;XP_004942591.1;XP_004942592.1;XP_004942593.1;XP_004942594.1;XP_004942595.1;XP_004942596.1;XP_004942599.1;XP_015144727.1;XP_015144729.1;XP_025008178.1;XP_025008179.1;XP_025008…	2.91185	8.03278e-05	0.0027398
424201	XM_015290088,XM_025152436	PTPRN	protein tyrosine phosphatase, receptor type N, transcript variant X2	protein_coding	XP_015145574.1;XP_025008204.1	2.39004	8.1327e-05	0.00276214
101750271	XM_004939926,XR_001465454,XR_001465455,XR_001465457	LOC101750271	peroxisome proliferator-activated receptor gamma coactivator-related protein 1-like, transcript variant X2	protein_coding	XP_004939983.1	2.95195	8.13541e-05	0.00276214
395082	NM_204438	CCL20	C-C motif chemokine ligand 20	protein_coding	NP_989769.1	-2.35129	8.44186e-05	0.00283384
429150	NM_001318436,XM_015291493,XM_015291494	NMUR1	neuromedin U receptor 1	protein_coding	NP_001305365.1;XP_015146979.1;XP_015146980.1	4.41533	8.43355e-05	0.00283384
100858361	XM_003641890,XM_015279200	HSD11B2	hydroxysteroid 11-beta dehydrogenase 2, transcript variant X2	protein_coding	XP_003641938.1;XP_015134686.1	2.29709	8.57215e-05	0.00286464
418463	XM_015298395,XM_025144700	CADM2	cell adhesion molecule 2, transcript variant X1	protein_coding	XP_015153881.1;XP_025000468.1	-5.22557	8.73869e-05	0.00291374
420044	XM_418167	KRT23	keratin 23	protein_coding	XP_418167.4	4.16189	8.78508e-05	0.00292266
395237	NM_204553	SFRP1	secreted frizzled related protein 1	protein_coding	NP_989884.2	-2.05007	9.42541e-05	0.00311478
769756	XR_001463606	LOC769756	uncharacterized LOC769756	lncRNA	.	2.75603	9.63274e-05	0.00317624
404303	NM_001030378,XM_025143680	KCNA3	potassium voltage-gated channel subfamily A member 3	protein_coding	NP_001025549.1;XP_024999448.1	3.71248	9.76778e-05	0.00319245
101751311	XR_001467223	LOC101751311	uncharacterized LOC101751311	lncRNA	.	-3.24792	9.73598e-05	0.00319245
107050017	XM_015273822	LOC107050017	transcription factor jun-D-like	protein_coding	XP_015129308.1	2.06539	9.71296e-05	0.00319245
428867	XM_015287149	UVS.2L	embryonic protein UVS.2-like	protein_coding	XP_015142635.2	-3.30562	9.79525e-05	0.00319441
426373	XM_004948890,XM_430389	MEF2B	myocyte enhancer factor 2B, transcript variant X2	protein_coding	XP_004948947.1;XP_430389.3	-2.00055	9.88374e-05	0.00321622
101750771	XR_003072756	LOC101750771	uncharacterized LOC101750771	lncRNA	.	-5.55481	0.000101032	0.0032733
418700	XM_416896	LYGL	lysozyme g-like	protein_coding	XP_416896.1	3.10234	0.000103527	0.00333237
428702	XM_015278408	LOC428702	gap junction alpha-3 protein-like	protein_coding	XP_015133894.1	3.9083	0.000105642	0.00338577
107055421	XM_015300391	SMAGP	small cell adhesion glycoprotein	protein_coding	XP_015155877.1	2.64012	0.00010805	0.00345551
100857342	XM_025151916	NANOS1	nanos C2HC-type zinc finger 1	protein_coding	XP_025007684.1	2.45085	0.000108848	0.00347356
395573	NM_204792,XM_015284463	SOX10	SRY-box 10	protein_coding	NP_990123.1;XP_015139949.1	2.1767	0.000111541	0.00355187
416717	XM_015283540,XM_015283541	SYNDIG1	synapse differentiation inducing 1, transcript variant X1	protein_coding	XP_015139026.1;XP_015139027.1	2.79182	0.000113272	0.00359163
417799	NM_001030740,XM_015281255	NELL2	neural EGFL like 2	protein_coding	NP_001025911.1;XP_015136741.1	-2.15573	0.000113132	0.00359163
417972	NM_001008786,XM_015289275,XM_025148461,XR_003074200,XR_003074201	GBE	eye-globin	protein_coding	NP_001008786.1;XP_015144761.2;XP_025004229.1	10.912	0.000115885	0.00365887
428310	NM_001010842	HSPB9	heat shock protein family B (small) member 9	protein_coding	NP_001010842.2	3.66812	0.000117748	0.00369415
395186	NM_204515,XM_025154411,XM_025154412	IL17RD	interleukin 17 receptor D	protein_coding	NP_989846.1;XP_025010179.1;XP_025010180.1	-3.03958	0.000121907	0.00378472
101749395	XR_001465003	LOC101749395	uncharacterized LOC101749395	lncRNA	.	-5.64225	0.000121185	0.00378472
431599	XM_429153	ZNF366	zinc finger protein 366	protein_coding	XP_429153.4	-2.37661	0.00012271	0.00378592
423929	XM_025151999,XM_025152000,XM_421789	GRK5	G protein-coupled receptor kinase 5, transcript variant X2	protein_coding	XP_025007767.1;XP_025007768.1;XP_421789.2	-2.08332	0.000125279	0.00384921
431092	XM_428644,XR_003076763	LOC431092	endothelin-converting enzyme 2-like, transcript variant X1	protein_coding	XP_428644.3	2.95207	0.000127923	0.00391428
420872	NM_001004399	LY86	lymphocyte antigen 86	protein_coding	NP_001004399.1	-2.39297	0.000130804	0.00399423
396451	NM_001167718,NM_001167719	PTGS2	prostaglandin-endoperoxide synthase 2	protein_coding	NP_001161190.1;NP_001161191.1	2.52464	0.00013196	0.00401304
101747310	XM_004944764,XM_004944765,XM_004944766,XM_025154970	LOC101747310	uncharacterized LOC101747310, transcript variant X1	protein_coding	XP_004944821.1;XP_004944822.1;XP_004944823.1;XP_025010738.1	2.50067	0.000131942	0.00401304
395159	NM_204498	LOC395159	Schwann cell-specific EGF-like repeat autocrine factor	protein_coding	NP_989829.1	4.62235	0.00014118	0.0042074
428958	XM_426515	LIPML5	lipase member M-like 5	protein_coding	XP_426515.4	-2.6053	0.000142784	0.0042382
771215	NM_001113710,XM_015290834,XM_015290835,XM_015290836,XM_025152900,XM_025152901	LPAR3	lysophosphatidic acid receptor 3	protein_coding	NP_001107182.1;XP_015146320.1;XP_015146321.1;XP_015146322.1;XP_025008668.1;XP_025008669.1	-3.24302	0.000145294	0.00427011
427768	XM_003642278,XM_015279708,XM_015279709	CERCAM	cerebral endothelial cell adhesion molecule, transcript variant X1	protein_coding	XP_003642326.3;XP_015135194.1;XP_015135195.1	2.05627	0.000146182	0.0042877
107054620	XR_001469088	LOC107054620	uncharacterized LOC107054620	lncRNA	.	-6.52729	0.000146857	0.00429902
101748596	XM_015291500,XR_003076793	NPPC	C-type natriuretic peptide, transcript variant X2	protein_coding	XP_015146986.1	3.16816	0.000150065	0.00436716
776920	XM_025150247,XM_025150248,XM_025150249	SIGLEC1	sialic acid binding Ig like lectin 1, transcript variant X3	protein_coding	XP_025006015.1;XP_025006016.1;XP_025006017.1	4.42608	0.000154627	0.00448237
771328	XM_025155713,XM_025155714,XM_025155715,XM_025155716,XM_025155717	TBX1	T-box 1, transcript variant X2	protein_coding	XP_025011481.1;XP_025011482.1;XP_025011483.1;XP_025011484.1;XP_025011485.1	4.32179	0.000156161	0.00451803
404297	NM_001123031	CRH	corticotropin releasing hormone	protein_coding	NP_001116503.1	7.48434	0.000160099	0.00459989
416546	XM_414847	NOXO1	NADPH oxidase organizer 1	protein_coding	XP_414847.4	3.91517	0.000168422	0.0047981
395261	NM_204574	FLNA	filamin A	protein_coding	NP_989905.1	2.44133	0.000169812	0.00481924
422905	XM_004936233,XM_015285992,XM_025150175	SPON2	spondin 2, transcript variant X2	protein_coding	XP_004936290.2;XP_015141478.1;XP_025005943.1	2.29405	0.00018098	0.00508761
769278	NM_001114081,XM_015284122,XM_015284123	CCR6	C-C motif chemokine receptor 6	protein_coding	NP_001107553.1;XP_015139608.1;XP_015139609.1	-2.25767	0.000180742	0.00508761
424320	XM_015290201,XM_015290202,XM_015290203	NR4A2	nuclear receptor subfamily 4 group A member 2, transcript variant X1	protein_coding	XP_015145687.1;XP_015145688.1;XP_015145689.1	2.67845	0.000186682	0.00520854
448833	NM_001004769,XM_015276318,XM_015276319,XM_015276320	BTC	betacellulin	protein_coding	NP_001004769.1;XP_015131804.1;XP_015131805.1;XP_015131806.1	2.30604	0.000191311	0.00531772
418660	XM_015277729,XM_015277730,XM_015277731	GYG2	glycogenin 2, transcript variant X1	protein_coding	XP_015133215.1;XP_015133216.1;XP_015133217.1	-2.58039	0.000199385	0.00552151
415960	XM_015293474,XM_414303	SLC6A1	solute carrier family 6 member 1, transcript variant X1	protein_coding	XP_015148960.1;XP_414303.1	-2.66931	0.000201849	0.00556901
419868	XM_417995	FAM212B	family with sequence similarity 212, member B	protein_coding	XP_417995.5	2.08471	0.000201487	0.00556901
407088	NM_213586,XM_015291383,XM_025153324	MASP1	mannan binding lectin serine peptidase 1	protein_coding	NP_998751.1;XP_015146869.1;XP_025009092.1	-2.04203	0.000207591	0.00568724
420423	XM_418529	SLC22A13	solute carrier family 22 member 13	protein_coding	XP_418529.5	-3.71139	0.000207056	0.00568724
424180	XM_003641602,XM_015289740,XM_025152557	SCN3A	sodium voltage-gated channel alpha subunit 3, transcript variant X1	protein_coding	XP_003641650.3;XP_015145226.2;XP_025008325.1	-3.52695	0.000207664	0.00568724
395106	NM_204455	SS2	somatostatin II	protein_coding	NP_989786.1	5.74774	0.00021387	0.0058357
422264	XM_004940702,XM_015278495,XM_015278496,XM_420249	PCDH11X	protocadherin 11 X-linked, transcript variant X2	protein_coding	XP_004940759.3;XP_015133981.2;XP_015133982.2;XP_420249.6	-2.10208	0.000221922	0.00601129
422777	XM_015285472,XM_420730	BEND4	BEN domain containing 4, transcript variant X2	protein_coding	XP_015140958.1;XP_420730.4	2.14185	0.000225986	0.00608812
771690	XM_001234936,XM_025142035	UNC119	unc-119 lipid binding chaperone, transcript variant X2	protein_coding	XP_001234937.1;XP_024997803.1	2.31649	0.000228127	0.00613469
395828	NM_204980,XM_015291372,XM_015291373,XM_015291374,XM_025153315	CHRD	chordin	protein_coding	NP_990311.2;XP_015146858.1;XP_015146859.1;XP_015146860.1;XP_025009083.1	2.24647	0.000240305	0.00641576
107055325	XR_001470383	LOC107055325	uncharacterized LOC107055325	lncRNA	.	-2.62965	0.000243716	0.00646044
424199	XM_015290116,XM_422045	LOC424199	uncharacterized LOC424199, transcript variant X2	protein_coding	XP_015145602.1;XP_422045.4	-3.98341	0.000245905	0.00649529
422678	NM_001007923	FABP2	fatty acid binding protein 2	protein_coding	NP_001007924.1	-2.69442	0.000251922	0.00659565
418423	XM_429578	LOC418423	uncharacterized LOC418423	protein_coding	XP_429578.1	2.39627	0.000258515	0.00673272
421173	XM_003642732,XM_004934825,XM_004934826,XM_004934827,XM_015298726,XM_015298727,XM_025143849	LGR6	leucine rich repeat containing G protein-coupled receptor 6, transcript variant X2	protein_coding	XP_003642780.1;XP_004934882.1;XP_004934883.1;XP_004934884.1;XP_015154212.1;XP_015154213.1;XP_024999617.1	-2.29624	0.000260631	0.00676412
417030	NM_001198643	SDSL	serine dehydratase-like	protein_coding	NP_001185572.1	-2.06379	0.000265061	0.00681958
39105252	rna-EYY68_mgt02	.	tRNA-Val	tRNA	.	-2.91277	0.000264821	0.00681958
100858174	XM_003641471	NEUROG3	neurogenin 3	protein_coding	XP_003641519.2	2.80635	0.000264584	0.00681958
101751578	XR_001464899	LOC101751578	uncharacterized LOC101751578	lncRNA	.	-2.22975	0.000265709	0.00682446
431663	XM_003642974,XM_004937171,XM_004937172,XM_004937173,XM_015277504	NPR3	natriuretic peptide receptor 3, transcript variant X5	protein_coding	XP_003643022.1;XP_004937228.1;XP_004937229.1;XP_004937230.1;XP_015132990.1	-2.19483	0.000269755	0.00691642
420757	NM_001012858	ITGA9	integrin subunit alpha 9	protein_coding	NP_001012876.1	-2.42764	0.000270634	0.00692703
396362	NM_205397	IAPP	islet amyloid polypeptide	protein_coding	NP_990728.1	-3.35826	0.00027955	0.00709655
39105243	rna-EYY68_mgt15	.	tRNA-Gly	tRNA	.	-2.77665	0.000279643	0.00709655
769402	NM_001302150,XM_015284468,XM_015284469,XM_015284470	PKIB	protein kinase (cAMP-dependent, catalytic) inhibitor beta	protein_coding	NP_001289079.1;XP_015139954.1;XP_015139955.1;XP_015139956.1	-2.06375	0.00028441	0.00718076
107053190	XM_015285247,XM_025149121,XM_025149122	DPYSL5L	dihydropyrimidinase-related protein 5-like, transcript variant X2	protein_coding	XP_015140733.2;XP_025004889.1;XP_025004890.1	3.41602	0.000298011	0.00746081
425540	XM_015298738,XM_015298739,XM_015298740,XM_015298741,XM_015298742,XM_015298744,XM_015298746,XM_015298747,XM_015298749,XM_015298750,XM_015298751,XM_015298752,XM_015298753,XM_015298755	LRMPL	lymphoid-restricted membrane protein-like, transcript variant X4	protein_coding	XP_015154224.1;XP_015154225.1;XP_015154226.1;XP_015154227.1;XP_015154228.1;XP_015154230.1;XP_015154232.1;XP_015154233.1;XP_015154235.1;XP_015154236.1;XP_015154237.1;XP_015154238.1;XP_015154239.1;XP_015154241.1	2.0808	0.00030308	0.00752437
414885	NM_001001742	CCKBR	cholecystokinin B receptor	protein_coding	NP_001001742.1	5.25659	0.000312398	0.00771706
414841	NM_001001757	CYP2C23b	cytochrome P450, family 2, subfamily C, polypeptide 23b	protein_coding	NP_001001757.1	-2.14242	0.000328712	0.00806061
417012	XM_015294906,XM_015294907,XM_015294908,XM_015294910,XM_015294911,XM_015294913,XM_015294914,XM_015294915,XM_025155699,XM_025155700,XM_025155701,XM_025155702,XM_025155703,XM_025155704	HORMAD2	HORMA domain containing 2, transcript variant X10	protein_coding	XP_015150392.1;XP_015150393.1;XP_015150394.1;XP_015150396.1;XP_015150397.1;XP_015150399.1;XP_015150400.1;XP_015150401.1;XP_025011467.1;XP_025011468.1;XP_025011469.1;XP_025011470.1;XP_025011471.1;XP_025011472.1	-2.12103	0.000328731	0.00806061
429762	XM_015301331,XM_015301332,XM_015301333	NAT8	N-acetyltransferase 8 (GCN5-related, putative), transcript variant X2	protein_coding	XP_015156817.1;XP_015156818.1;XP_015156819.1	-2.06639	0.000339057	0.00827934
107053383	XR_001466562,XR_001466563	LOC107053383	uncharacterized LOC107053383, transcript variant X1	lncRNA	.	-5.63022	0.000349619	0.00845396
101748245	XR_003075497,XR_003075498,XR_003075499	LOC101748245	uncharacterized LOC101748245, transcript variant X2	lncRNA	.	4.43198	0.0003749	0.00897005
417567	XM_415813	SEBOX	SEBOX homeobox	protein_coding	XP_415813.4	-6.28171	0.000377532	0.00901169
100857489	XM_015299557	CDC6	cell division cycle 6	protein_coding	XP_015155043.1	2.11613	0.000387266	0.00915586
415531	XM_015292256,XM_025153900,XM_025153901	SLC51B	solute carrier family 51 beta subunit, transcript variant X2	protein_coding	XP_015147742.1;XP_025009668.1;XP_025009669.1	2.02392	0.000400207	0.0094169
417152	XM_025141406	ADAMTS13	ADAM metallopeptidase with thrombospondin type 1 motif 13	protein_coding	XP_024997174.1	-2.26109	0.000408793	0.00958588
424662	XM_004936834,XM_025153175,XM_025153176,XM_422496	TMEM61	transmembrane protein 61, transcript variant X2	protein_coding	XP_004936891.1;XP_025008943.1;XP_025008944.1;XP_422496.4	3.75998	0.000409322	0.00958588
428771	XM_426327	ENPEP	glutamyl aminopeptidase	protein_coding	XP_426327.3	-2.05373	0.000439491	0.0101802
396204	NM_205268	NOV	nephroblastoma overexpressed	protein_coding	NP_990599.1	2.91277	0.000441289	0.0101942
396254	NM_205315	TUBB	tubulin beta class I	protein_coding	NP_990646.1	2.04672	0.000446245	0.0102527
396106	XM_015294997,XM_025155795,XM_025155796,XM_025155797,XM_025155798,XM_025155800,XM_025155801,XM_025155802,XM_025155803,XM_025155804,XM_025155805,XM_025155806,XM_025155807,XM_025155808,XM_025155809,XM_025155810,XM_025155811,XM_025155812	TNX	avian tenascin X, transcript variant X18	protein_coding	XP_015150483.2;XP_025011563.1;XP_025011564.1;XP_025011565.1;XP_025011566.1;XP_025011568.1;XP_025011569.1;XP_025011570.1;XP_025011571.1;XP_025011572.1;XP_025011573.1;XP_025011574.1;XP_025011575.1;XP_025011576.1;XP_025011577.1;XP_025011578.1;XP_025011579.1;XP_025011580.1	3.6682	0.000453701	0.01038
112533584	XR_003078020	LOC112533584	uncharacterized LOC112533584	lncRNA	.	-3.31377	0.000455237	0.0103904
112530288	XM_025143467	LOC112530288	putative proline-rich protein 21	protein_coding	XP_024999235.1	2.48878	0.000460024	0.0104443
100858277	XM_004944253,XM_015292516,XM_015292517,XM_015292518,XM_025154308	ADAMTS18	ADAM metallopeptidase with thrombospondin type 1 motif 18, transcript variant X4	protein_coding	XP_004944310.3;XP_015148002.2;XP_015148003.2;XP_015148004.1;XP_025010076.1	-5.61325	0.000463189	0.0105001
107052912	XR_001465720,XR_001465721,XR_003074301,XR_003074302	LOC107052912	uncharacterized LOC107052912, transcript variant X2	lncRNA	.	-3.37546	0.000483003	0.0108829
427406	NM_001302168	CCL19	C-C motif chemokine ligand 19	protein_coding	NP_001289097.1	2.96752	0.000486049	0.0109185
423088	NM_001199595	PHLDA2	pleckstrin homology like domain family A member 2	protein_coding	NP_001186524.1	2.13672	0.000490094	0.0109927
416581	XM_015294504	HS3ST2	heparan sulfate-glucosamine 3-sulfotransferase 2	protein_coding	XP_015149990.1	2.54263	0.000497122	0.0110596
422780	XM_004936081,XM_015285462,XM_015285463,XM_015285464,XM_015285465,XM_015285466,XM_015285467,XM_015285468,XM_015285469,XM_025149839,XM_025149840,XM_025149841	LIMCH1	LIM and calponin homology domains 1, transcript variant X8	protein_coding	XP_004936138.1;XP_015140948.1;XP_015140949.1;XP_015140950.1;XP_015140951.1;XP_015140952.1;XP_015140953.1;XP_015140954.1;XP_015140955.1;XP_025005607.1;XP_025005608.1;XP_025005609.1	-2.01329	0.000497524	0.0110596
768582	NM_001080868,NM_001080870,XM_015298959	TREM-B2	triggering receptor expressed on myeloid cells B2	protein_coding	NP_001074337.1;NP_001074339.1;XP_015154445.1	-2.63482	0.000495736	0.0110596
107050879	XM_025145476	LOC107050879	kinesin heavy chain isoform 5A-like	protein_coding	XP_025001244.1	3.2473	0.000498555	0.0110596
107057081	XR_001471296,XR_003072788,XR_003072794	LOC107057081	uncharacterized LOC107057081, transcript variant X3	lncRNA	.	3.84059	0.000499024	0.0110596
101752157	XR_211578	LOC101752157	uncharacterized LOC101752157	lncRNA	.	-8.13623	0.000525071	0.0115679
107051700	XR_003073435,XR_003073436	LOC107051700	uncharacterized LOC107051700, transcript variant X1	lncRNA	.	-3.08747	0.000537706	0.0117765
426920	XM_004947581,XM_004947582,XM_424529	UNC5D	unc-5 netrin receptor D, transcript variant X3	protein_coding	XP_004947638.1;XP_004947639.1;XP_424529.4	-2.54576	0.000545209	0.0118883
107054985	XM_015297487	ADD2	adducin 2	protein_coding	XP_015152973.2	-2.01668	0.00054501	0.0118883
395860	NM_205008	ST8SIA1	ST8 alpha-N-acetyl-neuraminide alpha-2,8-sialyltransferase 1	protein_coding	NP_990339.1	-3.25792	0.000548583	0.0119269
420386	NM_001098606,XM_015281067,XM_015281068,XM_015281069,XM_015281070,XM_015281071,XM_015281073,XM_015281074,XM_015281075,XM_015281076,XM_015281077,XM_015281078,XM_015281079,XM_015281080,XM_025147147	ADCYAP1R1	ADCYAP receptor type I	protein_coding	NP_001092076.1;XP_015136553.1;XP_015136554.1;XP_015136555.1;XP_015136556.1;XP_015136557.1;XP_015136559.1;XP_015136560.1;XP_015136561.1;XP_015136562.1;XP_015136563.1;XP_015136564.1;XP_015136565.1;XP_015136566.1;XP_025002915.1	2.37116	0.000549591	0.0119269
100859891	XM_015297062,XM_015297063	GPR153	G protein-coupled receptor 153, transcript variant X1	protein_coding	XP_015152548.1;XP_015152549.1	-2.30677	0.000550488	0.0119269
417042	NM_001030671,XM_015294956,XM_015294957	TRIM27.1	tripartite motif containing 27.1	protein_coding	NP_001025842.2;XP_015150442.1;XP_015150443.1	-3.24777	0.000561106	0.0120435
771220	NM_001278148	PCP4	Purkinje cell protein 4	protein_coding	NP_001265077.1	2.02482	0.000567127	0.0121349
420576	XM_015281906	COL28A1	collagen type XXVIII alpha 1 chain	protein_coding	XP_015137392.1	3.3455	0.000571789	0.0122171
107051774	XR_001463650	LOC107051774	uncharacterized LOC107051774	lncRNA	.	-6.41613	0.000574939	0.0122667
395166	XM_015276389	FAT4	FAT atypical cadherin 4	protein_coding	XP_015131875.1	-2.15222	0.00060217	0.0127222
418060	XM_025155528,XM_025155533,XM_025155535,XM_416296	ISX	intestine specific homeobox, transcript variant X4	protein_coding	XP_025011296.1;XP_025011301.1;XP_025011303.1;XP_416296.2	-2.07938	0.000602276	0.0127222
428752	NM_001031537,XM_015276315	AREG	amphiregulin	protein_coding	NP_001026708.1;XP_015131801.1	6.40055	0.000605309	0.0127682
415413	XM_413798	UNC13C	unc-13 homolog C	protein_coding	XP_413798.5	-2.31731	0.000606421	0.0127735
427955	NM_001305054	GAP43	growth associated protein 43	protein_coding	NP_001291983.1	3.1564	0.000611024	0.0128203
428660	XM_015285227,XM_426218	GVINP1	GTPase, very large interferon inducible pseudogene 1, transcript variant X2	protein_coding	XP_015140713.1;XP_426218.3	5.19061	0.000611231	0.0128203
428270	XM_425830	SYT6	synaptotagmin 6	protein_coding	XP_425830.4	5.10375	0.000612305	0.0128248
112532786	XR_003076125	LOC112532786	uncharacterized LOC112532786	lncRNA	.	-2.50532	0.000630541	0.0131696
771057	XM_015294885,XM_025155570,XM_025155571,XM_025155572	RASAL1	RAS protein activator like 1, transcript variant X4	protein_coding	XP_015150371.1;XP_025011338.1;XP_025011339.1;XP_025011340.1	5.74778	0.000631543	0.0131721
419860	NM_001190924	G0S2	G0/G1 switch 2	protein_coding	NP_001177853.1	3.68924	0.000636757	0.0132622
424095	XM_421950	CPO	carboxypeptidase O	protein_coding	XP_421950.3	-3.73832	0.000654594	0.0135013
430126	XM_015298779,XM_025143820	CELSR2	cadherin EGF LAG seven-pass G-type receptor 2, transcript variant X1	protein_coding	XP_015154265.2;XP_024999588.1	2.82205	0.000658938	0.0135721
415791	XM_414152	CA7	carbonic anhydrase 7	protein_coding	XP_414152.4	-4.73774	0.000660027	0.0135757
771782	XM_001235015	RAB7B	RAB7B, member RAS oncogene family	protein_coding	XP_001235016.2	2.18266	0.000668791	0.0136992
396185	NM_205253	CEBPB	CCAAT/enhancer binding protein beta	protein_coding	NP_990584.1	2.34584	0.000672956	0.0137345
427118	XM_424710	RFESD	Rieske Fe-S domain containing	protein_coding	XP_424710.2	-3.63653	0.000673285	0.0137345
422692	XM_015276338,XM_015276339,XM_420645	TIFA	TRAF interacting protein with forkhead associated domain, transcript variant X2	protein_coding	XP_015131824.1;XP_015131825.1;XP_420645.2	2.46477	0.000683675	0.0138138
396095	NM_205181	STMN2	stathmin 2	protein_coding	NP_990512.1	-2.06614	0.000702742	0.0141215
429057	XM_025153086,XM_426613	CFH	complement factor H, transcript variant X1	protein_coding	XP_025008854.1;XP_426613.3	-2.21791	0.000710001	0.0142297
112530656	XM_025145062	LOC112530656	uncharacterized LOC112530656	protein_coding	XP_025000830.1	-4.4531	0.000714222	0.014295
422117	XM_025141794,XM_025141795,XM_420120	SLC16A5	solute carrier family 16 member 5, transcript variant X3	protein_coding	XP_024997562.1;XP_024997563.1;XP_420120.4	2.25209	0.00072943	0.0145798
421584	XM_419622	LOC421584	solute carrier family 22 member 2-like	protein_coding	XP_419622.2	-3.18552	0.000744231	0.014737
430495	XM_004948726	S1PR4	sphingosine-1-phosphate receptor 4	protein_coding	XP_004948783.1	4.75047	0.000774371	0.0151522
100858938	XM_003642163,XM_015294615	ARHGDIG	Rho GDP dissociation inhibitor gamma, transcript variant X2	protein_coding	XP_003642211.1;XP_015150101.1	2.03441	0.000776107	0.0151662
107049957	XR_003072762	LOC107049957	uncharacterized LOC107049957	lncRNA	.	-4.78583	0.000824944	0.0159736
107055163	XR_001470174	LOC107055163	uncharacterized LOC107055163	lncRNA	.	-5.61854	0.000844827	0.016295
395229	NM_204547,XM_015293995,XM_015293996,XM_015293997,XM_015293998,XM_015293999,XM_015294000,XM_015294001,XM_015294003,XM_015294004,XM_015294005,XM_015294006,XM_015294007	TCF7	transcription factor 7 (T-cell specific, HMG-box)	protein_coding	NP_989878.1;XP_015149481.1;XP_015149482.1;XP_015149483.1;XP_015149484.1;XP_015149485.1;XP_015149486.1;XP_015149487.1;XP_015149489.1;XP_015149490.1;XP_015149491.1;XP_015149492.1;XP_015149493.1	2.36974	0.000860276	0.01655
428083	NM_001270816,XM_025151271,XR_003075465,XR_003075468	GJB2	gap junction protein beta 2	protein_coding	NP_001257745.1;XP_025007039.1	-3.79753	0.00086798	0.0166767
417128	NM_001030681	NACC2	NACC family member 2	protein_coding	NP_001025852.1	2.12529	0.000876217	0.0167779
420587	XM_025147365	VWDE	von Willebrand factor D and EGF domains	protein_coding	XP_025003133.1	3.69485	0.000876636	0.0167779
416987	XM_415279	CCDC60	coiled-coil domain containing 60	protein_coding	XP_415279.4	-2.96616	0.000884298	0.0168811
107049388	XR_003072768	LOC107049388	uncharacterized LOC107049388	lncRNA	.	-4.12919	0.000910474	0.0172789
101747308	XM_015288732	INA	internexin neuronal intermediate filament protein alpha	protein_coding	XP_015144218.1	4.03491	0.000924855	0.0174759
107053324	XM_025150310	LOC107053324	T-cell surface glycoprotein CD8 alpha chain-like	protein_coding	XP_025006078.1	-3.75078	0.000926968	0.017481
422960	XM_004949046,XM_420894	SYT4	synaptotagmin 4, transcript variant X1	protein_coding	XP_004949103.1;XP_420894.1	3.02836	0.000944373	0.0177066
777386	XM_015276521,XM_015276522	PRDM8	PR/SET domain 8, transcript variant X2	protein_coding	XP_015132007.2;XP_015132008.2	4.27163	0.0009454	0.0177066
418998	XM_015280492,XM_025146895,XM_025146896	HEPHL1	hephaestin like 1, transcript variant X3	protein_coding	XP_015135978.1;XP_025002663.1;XP_025002664.1	2.12381	0.000956282	0.0178654
428137	XM_425694	EMILIN3	elastin microfibril interfacer 3	protein_coding	XP_425694.4	-2.29406	0.00107088	0.0195399
420744	NM_001007080,XM_015281550,XM_015281551,XM_025147232,XM_025147233	BMPER	BMP binding endothelial regulator	protein_coding	NP_001007081.1;XP_015137036.1;XP_015137037.1;XP_025003000.1;XP_025003001.1	2.04698	0.00107626	0.0195901
378779	NM_204358,XM_015283435,XM_025148482,XM_025148483,XM_025148484,XM_025148485,XM_025148486,XM_025148487,XM_025148488	BMP2	bone morphogenetic protein 2	protein_coding	NP_989689.1;XP_015138921.1;XP_025004250.1;XP_025004251.1;XP_025004252.1;XP_025004253.1;XP_025004254.1;XP_025004255.1;XP_025004256.1	-2.03259	0.00110864	0.0199642
769107	XM_015297583	HTR1D	5-hydroxytryptamine (serotonin) receptor 1D, G protein-coupled	protein_coding	XP_015153069.1	4.46733	0.0011089	0.0199642
112531708	XM_025147437	DNAH11	dynein axonemal heavy chain 11	protein_coding	XP_025003205.1	-2.84681	0.00112402	0.0201146
770646	XM_001233981	CREG2	cellular repressor of E1A stimulated genes 2	protein_coding	XP_001233982.3	2.05273	0.00113171	0.0201907
112531694	XM_025147401	LOC112531694	GTPase IMAP family member 6-like	protein_coding	XP_025003169.1	3.66165	0.00113296	0.0201907
428904	XM_015287746,XM_015287748,XM_025150855,XM_025150856,XR_001466879	GPR68	G protein-coupled receptor 68, transcript variant X4	protein_coding	XP_015143232.1;XP_015143234.1;XP_025006623.1;XP_025006624.1	-2.03278	0.0011663	0.0206232
420057	XM_004948655,XM_015299799,XM_025144316,XR_001470386,XR_001470387,XR_001470388,XR_001470389,XR_001470390	SLC1A6	solute carrier family 1 (high affinity aspartate/glutamate transporter), member 6, transcript variant X6	protein_coding	XP_004948712.1;XP_015155285.1;XP_025000084.1	21.2184	0.00116933	0.0206277
770430	XM_001233763,XM_025151768	NPM3	nucleophosmin/nucleoplasmin 3, transcript variant X1	protein_coding	XP_001233764.2;XP_025007536.1	2.19613	0.00117462	0.0206964
423784	XM_004942135,XM_015288420,XM_421655	C6H10ORF71	chromosome 6 open reading frame, human C10orf71, transcript variant X3	protein_coding	XP_004942192.1;XP_015143906.1;XP_421655.3	-2.12878	0.00119411	0.0209406
769354	XM_015295077,XM_015295078,XM_015295079,XM_025155911,XM_025155912	CLC2BL2	C-type lectin domain family 2 member B-like 2, transcript variant X5	protein_coding	XP_015150563.1;XP_015150564.1;XP_015150565.1;XP_025011679.1;XP_025011680.1	-5.05133	0.00119669	0.0209509
101751836	XM_004947482	RNF186	ring finger protein 186	protein_coding	XP_004947539.2	-2.44552	0.00121074	0.0211574
428554	XM_003640904,XM_025149362,XM_025149364,XM_025149365,XM_025149366,XM_025149367,XM_025149368	KCNK12	potassium two pore domain channel subfamily K member 12, transcript variant X4	protein_coding	XP_003640952.3;XP_025005130.1;XP_025005132.1;XP_025005133.1;XP_025005134.1;XP_025005135.1;XP_025005136.1	-2.67552	0.00121571	0.0212193
100857889	XM_003642932	PLCXD3	phosphatidylinositol specific phospholipase C X domain containing 3	protein_coding	XP_003642980.1	-2.16365	0.00123009	0.0213949
422374	XM_004940844,XM_004940845,XM_015278634,XM_025150177,XM_420344	KIAA1210	KIAA1210, transcript variant X4	protein_coding	XP_004940901.1;XP_004940902.1;XP_015134120.1;XP_025005945.1;XP_420344.4	-2.01561	0.00123795	0.0215064
418150	XM_025141582,XM_416381	B4GALNT3	beta-1,4-N-acetyl-galactosaminyltransferase 3, transcript variant X1	protein_coding	XP_024997350.1;XP_416381.4	2.12079	0.00124055	0.0215265
429941	NM_001044667	ISLR2	immunoglobulin superfamily containing leucine rich repeat 2	protein_coding	NP_001038132.1	4.44373	0.00125161	0.0216932
101749984	XR_001467132,XR_001467138,XR_001467139,XR_001467140,XR_003075882,XR_003075883,XR_003075884,XR_003075885,XR_003075886,XR_003075887,XR_003075888,XR_003075889,XR_003075890	LOC101749984	uncharacterized LOC101749984, transcript variant X5	lncRNA	.	2.70369	0.00133587	0.0229662
417647	XM_415893	CA4	carbonic anhydrase 4	protein_coding	XP_415893.1	-2.33503	0.00135631	0.0231828
422567	NM_001277784,XM_015276239,XM_025149634,XR_001463468	HPGD	hydroxyprostaglandin dehydrogenase 15-(NAD)	protein_coding	NP_001264713.1;XP_015131725.1;XP_025005402.1	-2.12166	0.00135484	0.0231828
101750289	XM_025146067	LOC101750289	osteoclast-associated immunoglobulin-like receptor-like	protein_coding	XP_025001835.1	4.44788	0.00135782	0.0231828
424473	XM_015290753,XM_015290759,XM_015290760,XM_015290761,XM_015290762,XM_015290771,XM_015290772,XM_015290774,XM_015290775,XM_015290780,XM_015290781,XM_015290782,XM_015290783,XM_015290784,XM_015290785,XM_015290787,XM_015290788,XM_015290789,XM_015290790,XM_015290795,XM_025152904,XM_025152905,XM_025152906,XM_025152907,XM_025152908,XM_025152910,XM_025152911,XM_025152912,XM_025152913,XM_025152914,XM_025152…	LOC424473	hornerin-like, transcript variant X6	protein_coding	XP_015146239.1;XP_015146245.1;XP_015146246.1;XP_015146247.1;XP_015146248.1;XP_015146257.1;XP_015146258.1;XP_015146260.1;XP_015146261.1;XP_015146266.1;XP_015146267.1;XP_015146268.1;XP_015146269.1;XP_015146270.1;XP_015146271.1;XP_015146273.1;XP_015146274.1;XP_015146275.1;XP_015146276.1;XP_015146281.1;XP_025008672.1;XP_025008673.1;XP_025008674.1;XP_025008675.1;XP_025008676.1;XP_025008678.1;XP_025008…	4.31007	0.00139116	0.0235828
771920	NM_001305183,XM_025149776	ADH1C	alcohol dehydrogenase 1C (class I), gamma polypeptide	protein_coding	NP_001292112.1;XP_025005544.1	-5.75481	0.00139236	0.0235828
414838	NM_001001756	CYP11A1	cytochrome P450 family 11 subfamily A member 1	protein_coding	NP_001001756.1	2.86887	0.00140399	0.0237528
100858840	XM_015302092,XM_015302093,XM_015302094,XM_025155936,XM_025155937	CLC2BL1	C-type lectin domain family 2 member B-like 1, transcript variant X4	protein_coding	XP_015157578.1;XP_015157579.1;XP_015157580.1;XP_025011704.1;XP_025011705.1	-3.71617	0.00141044	0.0238348
427968	XM_025144886,XM_425540	NCAM2	neural cell adhesion molecule 2, transcript variant X2	protein_coding	XP_025000654.1;XP_425540.5	-2.72414	0.00146145	0.024392
420328	XM_004940042,XM_418437	ADCY8	adenylate cyclase 8, transcript variant X1	protein_coding	XP_004940099.1;XP_418437.2	-2.42144	0.00151589	0.0250889
39105238	rna-EYY68_mgt07	.	tRNA-Trp	tRNA	.	-2.01529	0.0015517	0.0254413
429301	XM_025155291	WFIKKN1	WAP, follistatin/kazal, immunoglobulin, kunitz and netrin domain containing 1	protein_coding	XP_025011059.1	2.06555	0.00159144	0.0260069
100857535	XM_003642859	TPGS1	tubulin polyglutamylase complex subunit 1	protein_coding	XP_003642907.1	2.15509	0.00169429	0.0272681
112530904	XM_025145503	LOC112530904	basic proline-rich protein-like	protein_coding	XP_025001271.1	2.13441	0.00172067	0.0276627
419940	NM_001006328	CD79B	CD79b molecule	protein_coding	NP_001006328.2	2.42311	0.00174771	0.0279165
417185	NM_001013395	ASS1	argininosuccinate synthase 1	protein_coding	NP_001013413.1	2.15086	0.00176948	0.0280234
112533550	XM_025155884	LOC112533550	uncharacterized LOC112533550	protein_coding	XP_025011652.1	-8.2774	0.00178741	0.0281872
100859007	XM_015278530,XM_025150151,XM_025150152,XM_025150153	ARHGAP36	Rho GTPase activating protein 36, transcript variant X3	protein_coding	XP_015134016.1;XP_025005919.1;XP_025005920.1;XP_025005921.1	-2.07971	0.0018957	0.0295813
427308	NM_001007977	ALDOB	aldolase B, fructose-bisphosphate	protein_coding	NP_001007978.1	-2.35555	0.00192632	0.0299648
100857411	XM_004941122	PLACL2	Placenta-specific gene 8-like 2	protein_coding	XP_004941179.1	2.24731	0.00194144	0.0301369
101749424	XR_001467735,XR_003076401,XR_003076402,XR_003076403,XR_003076404	LOC101749424	uncharacterized LOC101749424, transcript variant X5	lncRNA	.	-3.49109	0.00195321	0.030288
418849	XM_417044	SIAH3	siah E3 ubiquitin protein ligase family member 3	protein_coding	XP_417044.1	-2.05305	0.00197421	0.0305547
420148	NM_001318423	KLF2	Kruppel like factor 2	protein_coding	NP_001305352.1	2.05835	0.00199329	0.0308131
418378	NM_001293134,XM_004938241,XM_015296025	COL8A1	collagen type VIII alpha 1 chain	protein_coding	NP_001280063.1;XP_004938298.1;XP_015151511.1	2.41971	0.00199779	0.0308186
107055451	XM_015300469,XM_015300470	LOC107055451	uncharacterized LOC107055451, transcript variant X1	protein_coding	XP_015155955.2;XP_015155956.2	-4.47249	0.00200933	0.0309325
424819	XM_015277049	CLSTN2	calsyntenin 2	protein_coding	XP_015132535.1	-2.10299	0.00201621	0.0310063
107049937	XM_025145961	LOC107049937	solute carrier family 2, facilitated glucose transporter member 4-like	protein_coding	XP_025001729.1	2.34175	0.00202991	0.0310965
101750255	XM_025145513	SPTBN2	spectrin beta, non-erythrocytic 2	protein_coding	XP_025001281.1	2.80233	0.00208242	0.0316497
427782	XM_015279614,XM_025141317,XM_025141318	FUT7	fucosyltransferase 7, transcript variant X2	protein_coding	XP_015135100.1;XP_024997085.1;XP_024997086.1	3.97904	0.0021603	0.0324339
420733	XM_004939529,XM_015281687	GPR141	G protein-coupled receptor 141, transcript variant X2	protein_coding	XP_004939586.1;XP_015137173.1	-2.04458	0.00219543	0.032628
100859046	XM_025147805,XM_025147806	CCDC102B	coiled-coil domain containing 102B, transcript variant X1	protein_coding	XP_025003573.1;XP_025003574.1	-2.28038	0.00219304	0.032628
417039	NM_001099351	IL4I1	interleukin 4 induced 1	protein_coding	NP_001092821.2	10.7644	0.00220182	0.0326778
421155	XM_015298800,XM_015298801,XM_015298802,XM_015298803	PPFIA4	PTPRF interacting protein alpha 4, transcript variant X1	protein_coding	XP_015154286.1;XP_015154287.1;XP_015154288.1;XP_015154289.1	2.493	0.00223826	0.0331196
415632	XM_015292335	ADGRG3	adhesion G protein-coupled receptor G3	protein_coding	XP_015147821.1	3.76614	0.00227131	0.0334856
420597	NM_001199613,XM_015281411,XM_025147188,XM_025147189	AGR3	anterior gradient 3, protein disulphide isomerase family member	protein_coding	NP_001186542.1;XP_015136897.1;XP_025002956.1;XP_025002957.1	-2.69501	0.00227683	0.0334856
428092	NM_001031487	FUT4	fucosyltransferase 4	protein_coding	NP_001026658.1	-2.2474	0.00232751	0.0341009
101748706	XM_025148127,XM_025148128,XM_025148129,XM_025148130,XM_025148131,XM_025148132,XM_025148133,XM_025148134	LOC101748706	ATP-dependent DNA helicase Q4-like, transcript variant X2	protein_coding	XP_025003895.1;XP_025003896.1;XP_025003897.1;XP_025003898.1;XP_025003899.1;XP_025003900.1;XP_025003901.1;XP_025003902.1	2.53862	0.00233311	0.0341218
395488	NM_204736	MARCO	macrophage receptor with collagenous structure	protein_coding	NP_990067.1	-5.92472	0.00235084	0.0342981
724086	NM_001044695	SIX2	SIX homeobox 2	protein_coding	NP_001038160.1	2.72581	0.00235258	0.0342981
101748527	XM_015285811	CLNK	cytokine dependent hematopoietic cell linker	protein_coding	XP_015141297.1	-2.14408	0.00235631	0.0342981
770762	XM_001234087,XM_004946419,XM_004946423,XM_015295936	SEPT4	septin 4, transcript variant X1	protein_coding	XP_001234088.3;XP_004946476.1;XP_004946480.1;XP_015151422.1	2.32564	0.0023782	0.0345483
419643	XM_025143060,XM_025143061,XM_025143062,XM_025143063,XM_025143064	KCNQ4	potassium voltage-gated channel subfamily Q member 4, transcript variant X1	protein_coding	XP_024998828.1;XP_024998829.1;XP_024998830.1;XP_024998831.1;XP_024998832.1	2.78677	0.0024058	0.0348361
422323	XM_015278585,XM_015278586	WASF3L	wiskott-Aldrich syndrome protein family member 3-like, transcript variant X1	protein_coding	XP_015134071.2;XP_015134072.2	3.85361	0.00248549	0.0356086
100857817	XM_015285962	LOC100857817	T-cell surface glycoprotein CD8 alpha chain-like	protein_coding	XP_015141448.1	-2.3327	0.00249074	0.0356495
107052456	XM_025146968,XM_025146969,XM_025146970,XM_025146971,XM_025146972,XM_025146973,XM_025146974,XM_025146975,XM_025146976,XM_025146977	LOC107052456	FH2 domain-containing protein 1-like, transcript variant X1	protein_coding	XP_025002736.1;XP_025002737.1;XP_025002738.1;XP_025002739.1;XP_025002740.1;XP_025002741.1;XP_025002742.1;XP_025002743.1;XP_025002744.1;XP_025002745.1	5.14578	0.00249977	0.0357431
416292	XM_004944962,XM_015293944,XM_429413	C10orf10	chromosome 10 open reading frame 10, transcript variant X3	protein_coding	XP_004945019.2;XP_015149430.2;XP_429413.3	-2.1716	0.00252172	0.0357829
421284	NM_001276388,NR_075086	TMEM17	transmembrane protein 17	protein_coding	NP_001263317.1	2.07271	0.00252806	0.0358387
429089	NM_001031563	CYR61	cysteine rich angiogenic inducer 61	protein_coding	NP_001026734.1	2.17676	0.002534	0.0358886
112533211	XM_025154098	LOC112533211	uncharacterized LOC112533211	protein_coding	XP_025009866.1	2.00443	0.00255014	0.0360027
420515	NM_001319006	MMR1L3	macrophage mannose receptor 1-like 3	protein_coding	NP_001305935.1	2.00732	0.00259086	0.0363136
770547	XM_001233884	GIF	gastric intrinsic factor	protein_coding	XP_001233885.3	-4.07	0.00259457	0.0363313
416683	NM_001252256	CPA5	carboxypeptidase A5	protein_coding	NP_001239185.1	-2.35131	0.00261618	0.0365651
419054	XM_015281015,XM_015281016,XM_015281017,XM_025152437	CHRDL2	chordin like 2, transcript variant X4	protein_coding	XP_015136501.1;XP_015136502.1;XP_015136503.1;XP_025008205.1	7.17658	0.00267505	0.0371435
423990	NM_001163650	CALCRL	calcitonin receptor like receptor	protein_coding	NP_001157122.1	-2.12852	0.0026729	0.0371435
100857694	XM_015290417	FMO5	flavin containing monooxygenase 5	protein_coding	XP_015145903.1	-2.33003	0.00267387	0.0371435
100859149	XR_001470393	LOC100859149	uncharacterized LOC100859149	lncRNA	.	-2.21796	0.00279924	0.0385439
769742	NM_001291758	SCG5	secretogranin V	protein_coding	NP_001278687.1	2.0965	0.00281463	0.0386843
422728	NM_001277819,XM_015285433,XM_025149683,XM_025149684	FGL1	fibrinogen like 1	protein_coding	NP_001264748.1;XP_015140919.1;XP_025005451.1;XP_025005452.1	-2.43767	0.00283209	0.038793
417536	NM_001030712	CCAH221	chemokine ah221	protein_coding	NP_001025883.1	2.72684	0.00284242	0.038863
404229	NM_206865,XM_015294501	POPDC2	popeye domain containing 2	protein_coding	NP_996747.1;XP_015149987.1	2.01635	0.00287275	0.0391214
418566	XM_004934610,XM_015301694,XM_015301703,XM_416770	NYX	nyctalopin, transcript variant X1	protein_coding	XP_004934667.1;XP_015157180.1;XP_015157189.1;XP_416770.1	-2.06194	0.00296867	0.0400329
422633	NM_001011690	CL2	liver ribonuclease A	protein_coding	NP_001011690.1	-2.54121	0.00297691	0.0400329
431603	XM_004949124,XM_015280210,XM_429157	ADAMTSL1	ADAMTS like 1, transcript variant X2	protein_coding	XP_004949181.1;XP_015135696.1;XP_429157.4	2.31023	0.00297382	0.0400329
693261	NM_001044684	SP5	Sp5 transcription factor	protein_coding	NP_001038149.1	2.02872	0.00296881	0.0400329
416886	XM_004945607,XM_004945609,XM_015275537,XM_015275538,XM_025155594	RPH3A	rabphilin 3A, transcript variant X4	protein_coding	XP_004945664.2;XP_004945666.1;XP_015131023.1;XP_015131024.1;XP_025011362.1	2.16127	0.00299462	0.0401922
424412	XM_015290476,XM_015290478,XM_015290479,XM_015290480,XM_015290481,XM_015290482,XM_015290483,XM_015290484,XM_015290485,XM_015290486,XM_015290487,XM_015290488,XM_025153110	CACNA1E	calcium voltage-gated channel subunit alpha1 E, transcript variant X1	protein_coding	XP_015145962.2;XP_015145964.2;XP_015145965.2;XP_015145966.2;XP_015145967.2;XP_015145968.2;XP_015145969.2;XP_015145970.2;XP_015145971.2;XP_015145972.2;XP_015145973.2;XP_015145974.2;XP_025008878.1	2.80906	0.00299778	0.0401984
425756	XM_025142817	LOC425756	alpha-2-macroglobulin-like	protein_coding	XP_024998585.1	-2.71603	0.00305731	0.0408576
770026	XM_001233342	LOC770026	OX-2 membrane glycoprotein-like	protein_coding	XP_001233343.3	2.75717	0.00315953	0.0417267
421534	NM_001031063,XM_015284056	ACTA1	actin, alpha 1, skeletal muscle	protein_coding	NP_001026234.1;XP_015139542.2	2.151	0.0031835	0.0419245
112531834	XR_003073873	LOC112531834	uncharacterized LOC112531834	lncRNA	.	-3.51587	0.00328238	0.0429307
100858328	XM_015298341	RAB2B	RAB2B, member RAS oncogene family	protein_coding	XP_015153827.2	2.4092	0.00334002	0.0433478
107054932	XR_001469796	LOC107054932	uncharacterized LOC107054932	lncRNA	.	-3.37433	0.00334094	0.0433478
418346	NM_001318422,XM_015294662	IGSF11	immunoglobulin superfamily member 11	protein_coding	NP_001305351.1;XP_015150148.1	3.56196	0.00342322	0.0440751
101750030	XR_001471105,XR_003072777,XR_003072778	LOC101750030	uncharacterized LOC101750030, transcript variant X3	lncRNA	.	-3.00412	0.00342909	0.0441125
107049207	XM_025144523	SNRPD2	small nuclear ribonucleoprotein D2 polypeptide	protein_coding	XP_025000291.1	2.03189	0.00345656	0.0443517
424381	XM_422226	PHGDH	phosphoglycerate dehydrogenase	protein_coding	XP_422226.4	4.89531	0.00346128	0.044373
418222	XM_416447	LOC418222	heat shock transcription factor, X-linked-like	protein_coding	XP_416447.5	-2.24024	0.00347557	0.0444795
100858681	NM_001281509	HIST1H3H	histone cluster 1 H3 family member h	protein_coding	NP_001268438.1	2.18072	0.00349616	0.0445229
421630	XM_015284271,XM_015284272,XM_025149191	PPP1R14C	protein phosphatase 1 regulatory inhibitor subunit 14C, transcript variant X2	protein_coding	XP_015139757.1;XP_015139758.1;XP_025004959.1	2.1896	0.00351053	0.0446197
428384	XM_025148187	FAM135B	family with sequence similarity 135 member B	protein_coding	XP_025003955.1	-2.97622	0.00356367	0.0450405
100858563	XM_004946026,XM_004946027,XM_004946028,XM_004946031,XM_004946032,XM_015279574,XM_025141382	ADGRD2	adhesion G protein-coupled receptor D2, transcript variant X4	protein_coding	XP_004946083.1;XP_004946084.1;XP_004946085.1;XP_004946088.1;XP_004946089.1;XP_015135060.1;XP_024997150.1	2.76675	0.00356483	0.0450405
107055407	XM_015300320	DHH	desert hedgehog	protein_coding	XP_015155806.2	2.65814	0.00361037	0.0454998
769665	XM_001232035,XM_004946334	CHAD	chondroadherin, transcript variant X1	protein_coding	XP_001232036.1;XP_004946391.1	2.1768	0.00367495	0.0460794
100857247	XM_003641644	TUBA4A	tubulin alpha 4a	protein_coding	XP_003641692.3	2.359	0.00369436	0.0462838
418126	NM_001030765,XM_015285631,XM_015285640	CHRM2	cholinergic receptor muscarinic 2	protein_coding	NP_001025936.1;XP_015141117.1;XP_015141126.1	2.26816	0.00381592	0.0474808
427288	XM_003643049,XM_004949321,XM_004949322	TRABD2A	TraB domain containing 2A, transcript variant X1	protein_coding	XP_003643097.2;XP_004949378.1;XP_004949379.1	3.18177	0.00381507	0.0474808
112532064	XM_025148858	LOC112532064	protein FAM71B-like	protein_coding	XP_025004626.1	-2.13061	0.00385485	0.047851
418658	XM_025146628,XM_025146629,XM_025146630,XM_025146631,XM_416855	ARSD	arylsulfatase D, transcript variant X2	protein_coding	XP_025002396.1;XP_025002397.1;XP_025002398.1;XP_025002399.1;XP_416855.2	-2.49719	0.00388556	0.047952
419611	XM_417758	MANEAL	mannosidase endo-alpha like	protein_coding	XP_417758.2	2.55538	0.00389036	0.0479714
112531695	XM_025147402	LOC112531695	GTPase IMAP family member 6-like	protein_coding	XP_025003170.1	2.82724	0.00392713	0.0482249
404756	NM_213578	THRSPB	thyroid hormone responsive spot 14 beta	protein_coding	NP_998743.1	6.75157	0.00393811	0.0482614
771061	XM_001234365,XM_004935852,XM_025149126	SCARA5	scavenger receptor class A, member 5 (putative), transcript variant X1	protein_coding	XP_001234366.3;XP_004935909.1;XP_025004894.1	2.37837	0.00394892	0.0483328
419805	XM_015299148,XM_015299149,XM_025143793,XM_025143794,XM_025143796,XM_417942	SLC6A17	solute carrier family 6 member 17, transcript variant X2	protein_coding	XP_015154634.1;XP_015154635.1;XP_024999561.1;XP_024999562.1;XP_024999564.1;XP_417942.3	4.20249	0.00401681	0.0488422
421238	XR_001465593,XR_001465594,XR_003074543,XR_003074544,XR_003074545,XR_003074546	LOC421238	uncharacterized LOC421238, transcript variant X3	lncRNA	.	2.09846	0.00404153	0.0490625
420415	XM_004939116,XM_015281116,XM_015281117,XM_418521	VILL	villin like, transcript variant X1	protein_coding	XP_004939173.1;XP_015136602.1;XP_015136603.1;XP_418521.2	2.00432	0.00409622	0.0496859
112531899	XM_025148144	LOC112531899	uncharacterized LOC112531899	protein_coding	XP_025003912.1	2.20128	0.00412029	0.0499371

## Sheet: EA+BBR vs NC at day 6 PI
Gene_ID	Transcript_ID	Gene_Symbol	Description	gene_biotype	Protein_ID	EA+BBR/NC.fc	P-value	FDR
39105250	rna-EYY68_mgt01	.	tRNA-Phe	tRNA	.	18.6742	7.14634e-55	1.02043e-50
39105252	rna-EYY68_mgt02	.	tRNA-Val	tRNA	.	12.1163	5.80767e-38	4.14639e-34
39105257	rna-EYY68_mgt06	.	tRNA-Met	tRNA	.	7.41528	5.72866e-23	2.72665e-19
39105253	rna-EYY68_mgr01	.	16S ribosomal RNA	rRNA	.	3.47987	1.78945e-20	6.38788e-17
39105263	gene-EYY68_mgp11	COX1	cytochrome c oxidase subunit I	protein_coding	YP_009555263.1	-3.97399	7.21112e-17	2.05935e-13
418826	NM_001040463	OLFM4	olfactomedin 4	protein_coding	NP_001035553.1	-2.09004	1.22966e-16	2.92637e-13
772097	XM_001235284,XM_015282436,XM_015282437,XR_003073861	CD226	CD226 molecule, transcript variant X4	protein_coding	XP_001235285.2;XP_015137922.1;XP_015137923.1	-2.87288	2.46971e-16	5.03785e-13
107049264	XM_015272619	LOC107049264	endogenous retrovirus group K member 8 Gag polyprotein-like	protein_coding	XP_015128105.1	-11.6992	8.15009e-15	1.45469e-11
421050	XM_015282518,XM_015282523,XM_015282524,XM_015282525,XM_015282527,XM_015282529,XM_015282531,XM_015282532,XM_025147827,XM_025147828,XM_025147829,XM_025147831,XM_025147832,XM_025147833,XM_025147834,XM_025147835,XM_025147836,XM_025147837,XM_025147838,XM_025147839,XM_025147840,XM_025147841,XM_025147842,XM_025147843,XM_025147844,XM_025147845,XM_025147846,XM_025147847,XM_025147848,XM_025147849,XM_025147…	MOG	myelin oligodendrocyte glycoprotein, transcript variant X27	protein_coding	XP_015138004.1;XP_015138009.1;XP_015138010.1;XP_015138011.1;XP_015138013.1;XP_015138015.1;XP_015138017.1;XP_015138018.1;XP_025003595.1;XP_025003596.1;XP_025003597.1;XP_025003599.1;XP_025003600.1;XP_025003601.1;XP_025003602.1;XP_025003603.1;XP_025003604.1;XP_025003605.1;XP_025003606.1;XP_025003607.1;XP_025003608.1;XP_025003609.1;XP_025003610.1;XP_025003611.1;XP_025003612.1;XP_025003613.1;XP_025003…	-3.81947	4.6544e-13	7.38447e-10
39105239	rna-EYY68_mgt12	.	tRNA-Ser	tRNA	.	-3.29966	8.98724e-12	1.28329e-08
396098	NM_205182	LOC396098	B6.1	protein_coding	NP_990513.1	-3.81359	1.69261e-11	2.19716e-08
420872	NM_001004399	LY86	lymphocyte antigen 86	protein_coding	NP_001004399.1	-2.39628	3.06586e-11	3.64811e-08
422826	XM_420773	FGFBP1	fibroblast growth factor binding protein 1	protein_coding	XP_420773.1	2.26719	3.40218e-11	3.7369e-08
39105271	gene-EYY68_mgp03	ND5	NADH dehydrogenase subunit 5	protein_coding	YP_009555271.1	-2.98471	5.49999e-11	5.60959e-08
100858989	XM_003640811	CA13	carbonic anhydrase 13	protein_coding	XP_003640859.1	-3.41022	2.77729e-10	2.64379e-07
396311	XM_015297389,XM_015297390,XM_015297391,XM_015297393,XM_015297394,XM_015297395,XM_015297396,XM_015297397,XM_015297399,XM_015297401,XM_015297402,XM_025142840,XR_003071606,XR_003071607	ANK1	ankyrin 1, transcript variant X14	protein_coding	XP_015152875.1;XP_015152876.1;XP_015152877.1;XP_015152879.1;XP_015152880.1;XP_015152881.1;XP_015152882.1;XP_015152883.1;XP_015152885.1;XP_015152887.1;XP_015152888.1;XP_024998608.1	-5.41186	3.20743e-10	2.86243e-07
424930	XM_015291495,XM_422738	B3GNT7	UDP-GlcNAc:betaGal beta-1,3-N-acetylglucosaminyltransferase 7, transcript variant X1	protein_coding	XP_015146981.1;XP_422738.1	3.09872	3.98037e-10	3.34327e-07
420573	XM_004939318,XM_004939319,XM_025148452,XM_025148453,XM_025148454	TAC1	tachykinin precursor 1, transcript variant X5	protein_coding	XP_004939375.2;XP_004939376.2;XP_025004220.1;XP_025004221.1;XP_025004222.1	2.49452	8.31976e-10	6.59988e-07
395451	NM_204712	CXCL14	C-X-C motif chemokine ligand 14	protein_coding	NP_990043.1	-3.40319	1.15015e-09	8.64366e-07
39105247	gene-EYY68_mgp02	CYTB	cytochrome b	protein_coding	YP_009555272.1	-2.92622	1.25302e-09	8.94595e-07
39105266	gene-EYY68_mgp09	ATP8	ATP synthase F0 subunit 8	protein_coding	YP_009555265.1	-2.65825	2.36221e-09	1.60619e-06
408036	NM_001001203	EREG	epiregulin	protein_coding	NP_001001203.1	4.96145	2.53252e-09	1.64372e-06
39105242	gene-EYY68_mgp07	COX3	cytochrome c oxidase subunit III	protein_coding	YP_009555267.1	-2.66089	2.83467e-09	1.75984e-06
396393	NM_205422	EXFABP	extracellular fatty acid-binding protein	protein_coding	NP_990753.1	21.3403	3.50382e-09	2.08463e-06
101752219	XM_004947027	PI3	peptidase inhibitor 3	protein_coding	XP_004947084.1	23.3016	5.5741e-09	2.94787e-06
395468	NM_204720,XM_015295666	CCL4	C-C motif chemokine ligand 4	protein_coding	NP_990051.1;XP_015151152.1	5.94854	6.13631e-09	3.1293e-06
395366	NM_204652,XM_015292903,XM_025154413,XM_025154414	GBP	guanylate binding protein	protein_coding	NP_989983.2;XP_015148389.1;XP_025010181.1;XP_025010182.1	6.65577	6.44491e-09	3.17334e-06
396512	NM_205508	FOS	Fos proto-oncogene, AP-1 transcription factor subunit	protein_coding	NP_990839.1	2.02131	1.03796e-08	4.781e-06
417973	XM_015289296,XM_429539	LOC417973	uncharacterized LOC417973, transcript variant X2	protein_coding	XP_015144782.1;XP_429539.4	6.61769	1.15595e-08	5.15805e-06
427985	XM_015301230	B3GALT5	beta-1,3-galactosyltransferase 5	protein_coding	XP_015156716.1	5.8081	1.21752e-08	5.26818e-06
419558	NM_001030890	SERINC2	serine incorporator 2	protein_coding	NP_001026061.1	2.01563	1.7001e-08	7.13994e-06
39105249	rna-EYY68_mgt22	.	tRNA-Glu	tRNA	.	3.84641	1.95854e-08	7.99028e-06
427882	XM_425456	HISTH1	histone H1	protein_coding	XP_425456.1	2.81675	2.54247e-08	1.00844e-05
417489	NM_001007482,XM_003643584,XM_003643586,XM_004950516,XM_004950518	LAT2	linker for activation of T-cells family member 2	protein_coding	NP_001007483.1;XP_003643632.2;XP_003643634.4;XP_004950573.2;XP_004950575.2	-2.01141	2.89992e-08	1.10223e-05
419012	NM_001101829,XM_015280040,XM_015280045	NOX4	NADPH oxidase 4	protein_coding	NP_001095299.1;XP_015135526.1;XP_015135531.1	-2.76101	2.93331e-08	1.10223e-05
429681	XM_015281109	GIMAP1	GTPase, IMAP family member 1	protein_coding	XP_015136595.1	2.5324	3.85134e-08	1.37072e-05
428018	NM_001319027	SLC10A2	solute carrier family 10 member 2	protein_coding	NP_001305956.1	6.20543	5.51041e-08	1.87341e-05
427368	XM_004949580	TEK	TEK receptor tyrosine kinase	protein_coding	XP_004949637.1	-2.10939	6.37469e-08	2.02276e-05
39105241	gene-EYY68_mgp08	ATP6	ATP synthase F0 subunit 6	protein_coding	YP_009555266.1	-2.48082	6.28607e-08	2.02276e-05
107050777	XM_025145421	TSFM	Ts translation elongation factor, mitochondrial	protein_coding	XP_025001189.1	2.28182	6.20682e-08	2.02276e-05
422993	NM_001350059	IFITM1	interferon-induced transmembrane protein 1	protein_coding	NP_001336988.1	4.048	6.95167e-08	2.15789e-05
378914	NM_204396	CDKN1A	cyclin dependent kinase inhibitor 1A	protein_coding	NP_989727.1	3.04495	9.45894e-08	2.87371e-05
395131	NM_204474	SLC34A2	solute carrier family 34 member 2	protein_coding	NP_989805.1	4.0945	1.22643e-07	3.57393e-05
418201	XM_004937991,XM_015291547,XM_025142064	GYS2	glycogen synthase 2, transcript variant X2	protein_coding	XP_004938048.1;XP_015147033.1;XP_024997832.1	-3.93548	1.28926e-07	3.68187e-05
395642	NM_204838	DUSP4	dual specificity phosphatase 4	protein_coding	NP_990169.1	2.23373	1.39959e-07	3.7728e-05
420368	XM_418473	LOC420368	GTPase IMAP family member 8-like	protein_coding	XP_418473.2	2.6159	1.45321e-07	3.7728e-05
427567	XM_015292715,XM_015292716,XR_001468520	CHST4	carbohydrate (N-acetylglucosamine 6-O) sulfotransferase 4, transcript variant X1	protein_coding	XP_015148201.1;XP_015148202.1	3.29088	1.44857e-07	3.7728e-05
107053157	XM_015285033	CGREF1	cell growth regulator with EF-hand domain 1	protein_coding	XP_015140519.1	2.59871	1.41973e-07	3.7728e-05
395118	NM_204464,XM_015285084	RHAG	Rh-associated glycoprotein	protein_coding	NP_989795.1;XP_015140570.1	-4.98864	1.59185e-07	4.05893e-05
421662	XM_004935671,XM_004935672,XM_025149256,XM_419701	TAGAP	T-cell activation RhoGTPase activating protein, transcript variant X2	protein_coding	XP_004935728.1;XP_004935729.1;XP_025005024.1;XP_419701.3	-2.06081	1.7497e-07	4.30758e-05
395082	NM_204438	CCL20	C-C motif chemokine ligand 20	protein_coding	NP_989769.1	-2.48822	1.91284e-07	4.55224e-05
395968	NM_205084	ICOSLG	inducible T-cell costimulator ligand	protein_coding	NP_990415.1	-2.2484	2.40208e-07	5.53214e-05
101751892	XR_001463355	LOC101751892	uncharacterized LOC101751892	lncRNA	.	-3.91059	2.47151e-07	5.60169e-05
418700	XM_416896	LYGL	lysozyme g-like	protein_coding	XP_416896.1	5.7791	2.57814e-07	5.75206e-05
107052466	XM_015280984	LOC107052466	NAD--arginine ADP-ribosyltransferase 1-like	protein_coding	XP_015136470.2	-2.26248	2.69424e-07	5.91862e-05
423238	XM_004941656,XM_025151264,XM_025151265,XM_421162	STARD9	StAR related lipid transfer domain containing 9, transcript variant X2	protein_coding	XP_004941713.1;XP_025007032.1;XP_025007033.1;XP_421162.4	-2.2584	3.65067e-07	7.87937e-05
428832	NM_001309454	CYP1C1	cytochrome P450 family 1 subfamily C polypeptide 1	protein_coding	NP_001296383.1	5.19369	3.98571e-07	8.13028e-05
418538	XM_004934588,XM_004934589,XM_025145581,XM_416748	PDE9A	phosphodiesterase 9A, transcript variant X1	protein_coding	XP_004934645.1;XP_004934646.1;XP_025001349.1;XP_416748.3	2.06486	6.08895e-07	0.000112914
373951	NM_204148	S100A6	S100 calcium binding protein A6	protein_coding	NP_989479.1	2.0581	6.63975e-07	0.000120011
112531708	XM_025147437	DNAH11	dynein axonemal heavy chain 11	protein_coding	XP_025003205.1	-3.40087	6.83309e-07	0.000121962
427787	NM_001163248	GLP2R	glucagon-like peptide 2 receptor	protein_coding	NP_001156720.1	-2.24559	9.67061e-07	0.000162455
417960	XM_004937677,XM_416200	GPRC5A	G protein-coupled receptor class C group 5 member A, transcript variant X2	protein_coding	XP_004937734.1;XP_416200.2	9.67817	1.12618e-06	0.000186985
422460	XM_015276718,XM_015276719	HHIP	hedgehog interacting protein, transcript variant X1	protein_coding	XP_015132204.1;XP_015132205.1	-2.19743	1.22871e-06	0.000197132
428092	NM_001031487	FUT4	fucosyltransferase 4	protein_coding	NP_001026658.1	-2.49287	1.25354e-06	0.000198882
423095	XM_015286685	SYT8	synaptotagmin 8	protein_coding	XP_015142171.1	6.92387	1.38586e-06	0.000215095
107049096	XM_015281187	LOC107049096	GTPase IMAP family member 8-like	protein_coding	XP_015136673.1	2.71575	1.44781e-06	0.000222293
112531693	XM_025147397	LOC112531693	GTPase IMAP family member 8-like	protein_coding	XP_025003165.1	2.65127	1.47598e-06	0.000222883
428448	XM_015281763,XM_025147489	COL6A6	collagen type VI alpha 6 chain, transcript variant X2	protein_coding	XP_015137249.1;XP_025003257.1	-2.15452	1.50081e-06	0.00022323
420057	XM_004948655,XM_015299799,XM_025144316,XR_001470386,XR_001470387,XR_001470388,XR_001470389,XR_001470390	SLC1A6	solute carrier family 1 (high affinity aspartate/glutamate transporter), member 6, transcript variant X6	protein_coding	XP_004948712.1;XP_015155285.1;XP_025000084.1	4.28687	1.53034e-06	0.000225275
112533211	XM_025154098	LOC112533211	uncharacterized LOC112533211	protein_coding	XP_025009866.1	3.61755	1.89565e-06	0.000276204
100859876	XM_003641761	ALPP	alkaline phosphatase, placental	protein_coding	XP_003641809.1	2.98579	1.97669e-06	0.000285103
415531	XM_015292256,XM_025153900,XM_025153901	SLC51B	solute carrier family 51 beta subunit, transcript variant X2	protein_coding	XP_015147742.1;XP_025009668.1;XP_025009669.1	3.34901	2.2337e-06	0.00031895
422265	XM_420250	KLHL4	kelch like family member 4	protein_coding	XP_420250.2	-2.13261	2.2779e-06	0.000322041
415361	XM_004943717,XM_015278945,XM_015278946,XM_015278947,XM_015278948,XM_015278949,XM_025153911,XM_025153912,XM_025153913,XM_025153914,XM_025153915,XM_025153916,XM_025153917,XM_413747	ACSBG1	acyl-CoA synthetase bubblegum family member 1, transcript variant X7	protein_coding	XP_004943774.1;XP_015134431.1;XP_015134432.1;XP_015134433.1;XP_015134434.1;XP_015134435.1;XP_025009679.1;XP_025009680.1;XP_025009681.1;XP_025009682.1;XP_025009683.1;XP_025009684.1;XP_025009685.1;XP_413747.3	-4.00477	2.51564e-06	0.00034234
39105265	gene-EYY68_mgp10	COX2	cytochrome c oxidase subunit II	protein_coding	YP_009555264.1	-2.27982	2.51738e-06	0.00034234
100857411	XM_004941122	PLACL2	Placenta-specific gene 8-like 2	protein_coding	XP_004941179.1	4.19929	2.59877e-06	0.000350074
395747	XM_015299450,XM_015299451,XM_015299452,XM_015299454,XM_015299455	ETV4	ETS variant 4, transcript variant X3	protein_coding	XP_015154936.1;XP_015154937.1;XP_015154938.1;XP_015154940.1;XP_015154941.1	2.71395	2.68591e-06	0.000353753
419669	XM_015297865	RNF19B	ring finger protein 19B	protein_coding	XP_015153351.2	2.5174	2.67814e-06	0.000353753
418060	XM_025155528,XM_025155533,XM_025155535,XM_416296	ISX	intestine specific homeobox, transcript variant X4	protein_coding	XP_025011296.1;XP_025011301.1;XP_025011303.1;XP_416296.2	-2.83354	2.77033e-06	0.000359615
396519	NM_205513	CALB1	calbindin 1	protein_coding	NP_990844.1	3.1711	2.84825e-06	0.000366398
417241	NM_001030693	TLR4	toll like receptor 4	protein_coding	NP_001025864.1	-2.01796	2.95342e-06	0.000369929
107052452	XM_015280900,XM_015280901,XM_015280902	IL18BP	interleukin 18 binding protein, transcript variant X1	protein_coding	XP_015136386.2;XP_015136387.2;XP_015136388.1	3.038	2.92673e-06	0.000369929
101749758	XR_003077558,XR_003077559,XR_003077560,XR_003077561,XR_003077562,XR_003077563,XR_003077564,XR_003077565,XR_003077566,XR_003077567,XR_003077568,XR_003077569,XR_003077570,XR_003077571,XR_003077572,XR_003077573,XR_003077574,XR_003077575,XR_003077576,XR_003077577,XR_003077578,XR_003077579,XR_003077580,XR_003077581,XR_003077582,XR_003077583,XR_003077584,XR_003077585,XR_003077586,XR_003077587,XR_003077…	LOC101749758	uncharacterized LOC101749758, transcript variant X1	lncRNA	.	-2.25205	3.13239e-06	0.000385581
424306	NM_001318466,XM_015289887,XM_015289889,XM_025152245,XM_025152246	ZEB2	zinc finger E-box binding homeobox 2	protein_coding	NP_001305395.1;XP_015145373.1;XP_015145375.1;XP_025008013.1;XP_025008014.1	-2.01673	3.25117e-06	0.000392903
101751084	XR_001465344,XR_001465345,XR_001465346,XR_001465348,XR_003073869	LOC101751084	uncharacterized LOC101751084, transcript variant X3	lncRNA	.	-3.46124	3.36521e-06	0.000400432
100858647	XM_003641514	LOC100858647	beta-microseminoprotein-like	protein_coding	XP_003641562.1	-2.39406	4.00159e-06	0.00045711
420088	XM_004948751,XM_418208	ACER1	alkaline ceramidase 1, transcript variant X2	protein_coding	XP_004948808.1;XP_418208.2	2.24041	4.5577e-06	0.000504491
423132	XM_025151166,XM_025151167	SERPING1	serpin family G member 1, transcript variant X2	protein_coding	XP_025006934.1;XP_025006935.1	2.67059	4.65304e-06	0.000511082
771215	NM_001113710,XM_015290834,XM_015290835,XM_015290836,XM_025152900,XM_025152901	LPAR3	lysophosphatidic acid receptor 3	protein_coding	NP_001107182.1;XP_015146320.1;XP_015146321.1;XP_015146322.1;XP_025008668.1;XP_025008669.1	-2.89604	4.8629e-06	0.000530056
100857687	XM_003641137,XM_004940541	P2RY4	pyrimidinergic receptor P2Y4, transcript variant X2	protein_coding	XP_003641185.2;XP_004940598.1	2.06082	5.20238e-06	0.000558532
396475	NM_205482,XM_015280597,XM_015280598,XM_025144694	HAPLN1	hyaluronan and proteoglycan link protein 1	protein_coding	NP_990813.1;XP_015136083.1;XP_015136084.1;XP_025000462.1	-2.36393	5.41777e-06	0.000577315
417152	XM_025141406	ADAMTS13	ADAM metallopeptidase with thrombospondin type 1 motif 13	protein_coding	XP_024997174.1	-2.61817	5.60597e-06	0.000592946
112533497	XM_025155577,XM_025155578,XR_003077834	LOC112533497	diacylglycerol O-acyltransferase 2-like, transcript variant X2	protein_coding	XP_025011345.1;XP_025011346.1	2.26561	5.79674e-06	0.000608615
421349	XM_015283896,XM_015283897	SLC30A10	solute carrier family 30 member 10, transcript variant X2	protein_coding	XP_015139382.1;XP_015139383.1	2.14881	6.62004e-06	0.000675197
415582	XM_004943956,XM_025154046,XM_025154047,XM_025154048,XM_025154049,XM_413950	SEMA4B	semaphorin 4B, transcript variant X5	protein_coding	XP_004944013.2;XP_025009814.1;XP_025009815.1;XP_025009816.1;XP_025009817.1;XP_413950.3	2.16968	6.77896e-06	0.000683847
420172	XM_418285	PREX2	phosphatidylinositol-3,4,5-trisphosphate dependent Rac exchange factor 2	protein_coding	XP_418285.4	-2.2801	7.37194e-06	0.000720986
427728	NM_001099357,XM_015294990,XM_015294991	TAP2	transporter 2, ATP-binding cassette, sub-family B (MDR/TAP)	protein_coding	NP_001092827.1;XP_015150476.1;XP_015150477.1	2.1752	7.99693e-06	0.000761254
420776	XM_025147730	BLVRA	biliverdin reductase A	protein_coding	XP_025003498.1	-2.17896	8.93164e-06	0.000844602
423088	NM_001199595	PHLDA2	pleckstrin homology like domain family A member 2	protein_coding	NP_001186524.1	2.45248	9.41516e-06	0.000884467
396028	NM_001105315,NM_205130	KITLG	KIT ligand	protein_coding	NP_001098785.1;NP_990461.1	-2.06528	1.05001e-05	0.000961093
395299	NM_204600	SOCS3	suppressor of cytokine signaling 3	protein_coding	NP_989931.1	2.27881	1.20434e-05	0.00108156
422117	XM_025141794,XM_025141795,XM_420120	SLC16A5	solute carrier family 16 member 5, transcript variant X3	protein_coding	XP_024997562.1;XP_024997563.1;XP_420120.4	2.55081	1.39613e-05	0.00121557
100859891	XM_015297062,XM_015297063	GPR153	G protein-coupled receptor 153, transcript variant X1	protein_coding	XP_015152548.1;XP_015152549.1	-3.75478	1.38797e-05	0.00121557
101751764	XM_015281190,XM_025147396	GIMAP8L1	GTPase IMAP family member 8-like 1, transcript variant X2	protein_coding	XP_015136676.1;XP_025003164.1	2.62655	1.41944e-05	0.00122837
421368	XM_004935335,XM_419428	BATF3	basic leucine zipper ATF-like transcription factor 3, transcript variant X1	protein_coding	XP_004935392.1;XP_419428.4	2.66161	1.5893e-05	0.00135989
428015	NM_001012611,XM_015277861,XM_015277862,XM_015277863	EDAR	ectodysplasin A receptor	protein_coding	NP_001012629.1;XP_015133347.1;XP_015133348.1;XP_015133349.1	-2.05272	1.6306e-05	0.00138592
427727	NM_001135968,XM_015294989	TAP1	transporter 1, ATP-binding cassette, sub-family B (MDR/TAP)	protein_coding	NP_001129440.1;XP_015150475.1	2.40307	1.66713e-05	0.00140024
101751571	XM_025141870	CD300LF	CD300 molecule-like family member f	protein_coding	XP_024997638.1	-2.43044	1.65757e-05	0.00140024
424186	NM_001193639	FAP	fibroblast activation protein alpha	protein_coding	NP_001180568.1	-2.73184	1.80005e-05	0.00146039
424230	NM_001004407	GYPC	glycophorin C (Gerbich blood group)	protein_coding	NP_001004407.1	-2.67732	2.36802e-05	0.00185785
771888	NM_001319013	MMR1L4	macrophage mannose receptor 1-like 4	protein_coding	NP_001305942.1	-2.52114	2.48123e-05	0.00191511
100858159	XM_015281151,XM_015281152,XM_015281153	AOC1	amine oxidase, copper containing 1, transcript variant X3	protein_coding	XP_015136637.2;XP_015136638.2;XP_015136639.2	5.04752	2.53357e-05	0.00194499
374034	NM_001134648,NM_204205	AFAP1	actin filament associated protein 1	protein_coding	NP_001128120.1;NP_989536.1	-2.1265	2.60728e-05	0.00199087
112532614	XR_003075569,XR_003075570,XR_003075571,XR_003075572,XR_003075573,XR_003075574,XR_003075575,XR_003075576,XR_003075577,XR_003075578,XR_003075579,XR_003075580,XR_003075581,XR_003075582,XR_003075583,XR_003075584,XR_003075585,XR_003075586,XR_003075587,XR_003075588,XR_003075589,XR_003075590,XR_003075591,XR_003075592,XR_003075593,XR_003075594,XR_003075595,XR_003075596,XR_003075597,XR_003075598,XR_003075…	LOC112532614	uncharacterized LOC112532614, transcript variant X9	misc_RNA	.	-2.43367	3.09046e-05	0.00228646
395683	NM_001293090	MMP13	matrix metallopeptidase 13	protein_coding	NP_001280019.1	-2.63552	3.16505e-05	0.00232957
395875	NM_205021,XM_015284739,XM_015284740,XM_015284742,XM_015284743,XM_015284744	COL12A1	collagen type XII alpha 1 chain	protein_coding	NP_990352.2;XP_015140225.1;XP_015140226.1;XP_015140228.1;XP_015140229.1;XP_015140230.1	-2.28769	3.21793e-05	0.00233243
422034	XM_420039	TDH	L-threonine dehydrogenase (pseudogene)	protein_coding	XP_420039.1	-2.99975	3.33207e-05	0.00240296
771994	XM_001235195	LOC771994	uncharacterized LOC771994	protein_coding	XP_001235196.3	-3.55299	4.13538e-05	0.00282532
396230	NM_205293,XM_015299437	HOXB4	homeobox B4	protein_coding	NP_990624.1;XP_015154923.1	-2.03936	4.22539e-05	0.00285945
107054620	XR_001469088	LOC107054620	uncharacterized LOC107054620	lncRNA	.	-4.70016	4.82738e-05	0.00320605
101747310	XM_004944764,XM_004944765,XM_004944766,XM_025154970	LOC101747310	uncharacterized LOC101747310, transcript variant X1	protein_coding	XP_004944821.1;XP_004944822.1;XP_004944823.1;XP_025010738.1	2.45258	4.86642e-05	0.00321702
426544	NM_001007972	FAM46C	family with sequence similarity 46 member C	protein_coding	NP_001007973.1	-2.74231	4.89465e-05	0.00322077
107054176	XM_015291888	ONECUT1	one cut homeobox 1	protein_coding	XP_015147374.1	2.09592	4.98725e-05	0.00326665
416630	NM_001137648,XM_015294233	SOCS1	suppressor of cytokine signaling 1	protein_coding	NP_001131120.1;XP_015149719.1	2.40191	5.122e-05	0.00329358
423456	XM_421366	SLC25A29	solute carrier family 25 member 29	protein_coding	XP_421366.1	2.74228	5.13116e-05	0.00329358
426747	NM_001184949,XM_025142542,XM_025142543,XM_025142544	PLA2G2E	phospholipase A2 group IIE	protein_coding	NP_001171878.1;XP_024998310.1;XP_024998311.1;XP_024998312.1	-2.42097	5.25892e-05	0.00335233
373909	NM_204120,XM_015278144,XM_015278145,XM_015278146,XM_015278148,XM_015278149,XM_015278150,XM_015278151	EDNRB2	endothelin receptor B subtype 2	protein_coding	NP_989451.1;XP_015133630.1;XP_015133631.1;XP_015133632.1;XP_015133634.1;XP_015133635.1;XP_015133636.1;XP_015133637.1	-2.29283	5.32483e-05	0.00337925
770777	NM_001277782,XM_015276323,XM_015276324,XM_025149758	PLAC8L1	Placenta-specific 8-like 1	protein_coding	NP_001264711.1;XP_015131809.1;XP_015131810.1;XP_025005526.1	2.1581	5.40293e-05	0.00339861
396260	NM_205320	AVD	avidin	protein_coding	NP_990651.1	12.7752	5.61949e-05	0.00350364
417271	XM_004945764,XM_015279655,XM_015279656,XM_015279657,XM_025141518,XM_025141519,XM_025141520,XM_415545	WDR31	WD repeat domain 31, transcript variant X1	protein_coding	XP_004945821.1;XP_015135141.1;XP_015135142.1;XP_015135143.1;XP_024997286.1;XP_024997287.1;XP_024997288.1;XP_415545.4	2.59662	5.64351e-05	0.00350364
39105270	rna-EYY68_mgt19	.	tRNA-Leu	tRNA	.	-4.92029	5.95696e-05	0.00363502
395494	XM_417496	BMP7	bone morphogenetic protein 7	protein_coding	XP_417496.5	-2.17348	6.2896e-05	0.00375771
419820	XM_004934897,XM_015299128,XM_015299129,XM_015299130,XM_025143868	SOX13	SRY-box 13, transcript variant X3	protein_coding	XP_004934954.1;XP_015154614.1;XP_015154615.1;XP_015154616.1;XP_024999636.1	-2.2804	6.35009e-05	0.00377804
418982	XM_417176	MMP1	matrix metallopeptidase 1	protein_coding	XP_417176.1	3.77177	7.13553e-05	0.00398472
419216	NM_001321559	EPB42	erythrocyte membrane protein band 4.2	protein_coding	NP_001308488.1	-6.78876	7.0873e-05	0.00398472
768582	NM_001080868,NM_001080870,XM_015298959	TREM-B2	triggering receptor expressed on myeloid cells B2	protein_coding	NP_001074337.1;NP_001074339.1;XP_015154445.1	-2.34318	7.12257e-05	0.00398472
772154	XM_015283290,XM_015283295,XM_015283301,XM_015283307,XM_025154451	OTOGL	otogelin-like, transcript variant X3	protein_coding	XP_015138776.1;XP_015138781.1;XP_015138787.1;XP_015138793.1;XP_025010219.1	-3.24612	6.86966e-05	0.00398472
100857929	XM_015298426	CRABP2	cellular retinoic acid binding protein 2	protein_coding	XP_015153912.1	5.12975	7.13466e-05	0.00398472
420900	XM_418986	SERPINB5	serpin family B member 5	protein_coding	XP_418986.3	2.83901	8.26533e-05	0.00445361
424048	XM_003641574	DNAH7	dynein axonemal heavy chain 7	protein_coding	XP_003641622.2	-2.4607	8.37494e-05	0.00447887
395441	NM_204703,XM_015285274,XM_015285275	TLL1	tolloid-like 1	protein_coding	NP_990034.2;XP_015140760.1;XP_015140761.1	-2.15411	9.40388e-05	0.00486714
395668	NM_204862,XM_015278189,XM_015278190,XM_015278191	TENM1	teneurin transmembrane protein 1	protein_coding	NP_990193.1;XP_015133675.1;XP_015133676.1;XP_015133677.1	-2.4329	9.50946e-05	0.00488438
421173	XM_003642732,XM_004934825,XM_004934826,XM_004934827,XM_015298726,XM_015298727,XM_025143849	LGR6	leucine rich repeat containing G protein-coupled receptor 6, transcript variant X2	protein_coding	XP_003642780.1;XP_004934882.1;XP_004934883.1;XP_004934884.1;XP_015154212.1;XP_015154213.1;XP_024999617.1	-2.35078	9.50082e-05	0.00488438
395726	NM_204903,XM_015289119,XM_015289122,XM_015289123,XM_025152135,XM_025152136,XM_025152137	FTCD	formimidoyltransferase cyclodeaminase	protein_coding	NP_990234.1;XP_015144605.1;XP_015144608.1;XP_015144609.1;XP_025007903.1;XP_025007904.1;XP_025007905.1	2.44807	9.72031e-05	0.00497478
423003	NM_001199522	GCHFR	GTP cyclohydrolase I feedback regulator	protein_coding	NP_001186451.1	2.51938	9.82768e-05	0.00499582
428566	XM_004935338,XM_004935339,XM_015283854,XM_015283855,XM_015283857,XM_015283858,XM_015283859,XM_015283860	SYT14	synaptotagmin 14, transcript variant X3	protein_coding	XP_004935395.1;XP_004935396.1;XP_015139340.1;XP_015139341.1;XP_015139343.1;XP_015139344.1;XP_015139345.1;XP_015139346.1	-2.59446	9.88063e-05	0.00499582
423413	NM_001277474	FBLN5	fibulin 5	protein_coding	NP_001264403.1	-2.15801	0.000100448	0.00505034
396420	NM_205439	ITGAV	integrin subunit alpha V	protein_coding	NP_990770.1	-2.36912	0.000103542	0.00511584
374251	NM_204339	TGFBR3	transforming growth factor beta receptor 3	protein_coding	NP_989670.1	-2.29208	0.000109241	0.00530562
424961	NM_001146132	LAMP3	lysosomal associated membrane protein 3	protein_coding	NP_001139604.1	-3.00945	0.000109177	0.00530562
395488	NM_204736	MARCO	macrophage receptor with collagenous structure	protein_coding	NP_990067.1	-2.75545	0.000112458	0.00535265
426312	XM_015282902	SULF1	sulfatase 1	protein_coding	XP_015138388.2	-2.88117	0.000113371	0.00537814
100857706	XM_015295560,XM_015295561,XM_025141664,XM_025141665	LOC100857706	uncharacterized LOC100857706, transcript variant X3	protein_coding	XP_015151046.1;XP_015151047.1;XP_024997432.1;XP_024997433.1	2.23849	0.000115911	0.00542652
107055568	XM_025155790	LOC107055568	collagen alpha-1(I) chain-like	protein_coding	XP_025011558.1	2.10381	0.000116474	0.00543508
420979	XM_015282399	GABBR2	gamma-aminobutyric acid type B receptor subunit 2	protein_coding	XP_015137885.1	-5.22997	0.000119133	0.00546977
416507	NM_001044636,XM_025155084	RASD1	ras related dexamethasone induced 1	protein_coding	NP_001038101.1;XP_025010852.1	2.57077	0.000132995	0.00595307
396532	NM_001290554,XM_025143960,XM_025143961,XM_025143962,XM_025143963,XM_025143964,XM_025143965,XM_025143966	SLC4A1	solute carrier family 4 member 1 (Diego blood group)	protein_coding	NP_001277483.1;XP_024999728.1;XP_024999729.1;XP_024999730.1;XP_024999731.1;XP_024999732.1;XP_024999733.1;XP_024999734.1	-3.65621	0.000141667	0.0062856
416208	XM_414534	STC2	stanniocalcin 2	protein_coding	XP_414534.3	-3.12561	0.000142372	0.0062939
416814	XM_015275624,XM_015275625,XM_015275626,XM_015275627,XM_415106	SCARB1	scavenger receptor class B member 1, transcript variant X3	protein_coding	XP_015131110.1;XP_015131111.1;XP_015131112.1;XP_015131113.1;XP_415106.2	2.14563	0.000145409	0.00639339
395661	NM_204855	AT2	NAD--arginine ADP-ribosyltransferase 2	protein_coding	NP_990186.1	2.84158	0.000148199	0.00647137
776542	XM_025142809	DMTN	dematin actin binding protein	protein_coding	XP_024998577.1	-2.46685	0.000149203	0.00649534
107049386	XM_015272862	LOC107049386	uncharacterized LOC107049386	protein_coding	XP_015128348.2	-12.7821	0.000153644	0.00666408
426373	XM_004948890,XM_430389	MEF2B	myocyte enhancer factor 2B, transcript variant X2	protein_coding	XP_004948947.1;XP_430389.3	-2.23253	0.000156438	0.00672827
396402	NM_205430,XM_015295857	EPHA3	EPH receptor A3	protein_coding	NP_990761.1;XP_015151343.1	-2.08663	0.000162681	0.00686952
431599	XM_429153	ZNF366	zinc finger protein 366	protein_coding	XP_429153.4	-2.66391	0.000168876	0.00703148
770104	NM_001173521	NLGN3	neuroligin 3	protein_coding	NP_001166992.1	5.25622	0.000168905	0.00703148
770199	XM_001233531,XR_003071823	PLA1A	phospholipase A1 member A, transcript variant X1	protein_coding	XP_001233532.1	-4.3062	0.000171122	0.00707934
100858381	NM_001277666,XM_015292387,XM_025154142,XM_025154143	LOC100858381	chromosome 11 open reading frame, human C19orf12-like	protein_coding	NP_001264595.1;XP_015147873.1;XP_025009910.1;XP_025009911.1	2.6341	0.000171567	0.00707934
422728	NM_001277819,XM_015285433,XM_025149683,XM_025149684	FGL1	fibrinogen like 1	protein_coding	NP_001264748.1;XP_015140919.1;XP_025005451.1;XP_025005452.1	-2.14283	0.000175594	0.00718424
107050589	XM_025154996	LOC107050589	Niemann-Pick C1-like protein 1	protein_coding	XP_025010764.1	2.4756	0.000178097	0.00726586
771782	XM_001235015	RAB7B	RAB7B, member RAS oncogene family	protein_coding	XP_001235016.2	2.37617	0.000186839	0.00749402
107050017	XM_015273822	LOC107050017	transcription factor jun-D-like	protein_coding	XP_015129308.1	2.15112	0.000187947	0.00749636
107053051	XR_003074248,XR_003074249,XR_003074250,XR_003074251,XR_003074252,XR_003074253,XR_003074254,XR_003074255,XR_003074256,XR_003074257,XR_003074258,XR_003074259,XR_003074260,XR_003074261,XR_003074262,XR_003074263,XR_003074264,XR_003074265,XR_003074266,XR_003074267,XR_003074268	LOC107053051	uncharacterized LOC107053051, transcript variant X1	lncRNA	.	-2.36478	0.00018772	0.00749636
112531695	XM_025147402	LOC112531695	GTPase IMAP family member 6-like	protein_coding	XP_025003170.1	2.81291	0.000197809	0.00780036
417545	NM_001030714,XM_015295736,XM_025141955	ASL2	argininosuccinate lyase 2	protein_coding	NP_001025885.1;XP_015151222.1;XP_024997723.1	2.52928	0.000220073	0.00848223
395586	NM_204801	TSPAN18	tetraspanin 18	protein_coding	NP_990132.1	-2.56589	0.000223183	0.00854377
771179	XM_003642525	PLEKHN1	pleckstrin homology domain containing N1	protein_coding	XP_003642573.1	2.505	0.000224124	0.00855685
424180	XM_003641602,XM_015289740,XM_025152557	SCN3A	sodium voltage-gated channel alpha subunit 3, transcript variant X1	protein_coding	XP_003641650.3;XP_015145226.2;XP_025008325.1	-2.65256	0.00023014	0.00869356
418981	NM_001278089	MMP10	matrix metallopeptidase 10	protein_coding	NP_001265018.1	-2.12566	0.000233655	0.0087111
769506	XM_001232790,XM_004938670,XM_004938671,XM_004938672	DGKH	diacylglycerol kinase eta, transcript variant X2	protein_coding	XP_001232791.2;XP_004938727.1;XP_004938728.1;XP_004938729.1	-2.23849	0.00024004	0.00890267
107055390	XM_015300220	LOC107055390	tristetraprolin-like	protein_coding	XP_015155706.1	2.01654	0.000265165	0.00941862
416101	XM_015293225,XM_015293226,XM_015293227,XM_414433	CNTN3	contactin 3, transcript variant X3	protein_coding	XP_015148711.1;XP_015148712.1;XP_015148713.1;XP_414433.4	-2.99862	0.000268241	0.00945733
418294	NM_001030777	C1S	complement C1s	protein_coding	NP_001025948.1	2.06009	0.000285062	0.0099278
418566	XM_004934610,XM_015301694,XM_015301703,XM_416770	NYX	nyctalopin, transcript variant X1	protein_coding	XP_004934667.1;XP_015157180.1;XP_015157189.1;XP_416770.1	-2.28835	0.000313666	0.0106975
107055142	XM_015298641,XM_025143657	CIART	circadian associated repressor of transcription, transcript variant X2	protein_coding	XP_015154127.2;XP_024999425.1	2.10823	0.000316901	0.0106975
419084	XM_015280883,XM_417276	GDPD4	glycerophosphodiester phosphodiesterase domain containing 4, transcript variant X2	protein_coding	XP_015136369.1;XP_417276.2	2.12009	0.000322205	0.0107494
418268	XM_416493	CSTA	cystatin A	protein_coding	XP_416493.4	2.96322	0.000334566	0.0110841
428083	NM_001270816,XM_025151271,XR_003075465,XR_003075468	GJB2	gap junction protein beta 2	protein_coding	NP_001257745.1;XP_025007039.1	-3.80243	0.00037363	0.0119791
395657	NM_204851,XM_025150570	SPON1	spondin 1	protein_coding	NP_990182.1;XP_025006338.1	-2.13993	0.000387078	0.0122552
423072	XM_421005,XR_001466575	ABCC8	ATP binding cassette subfamily C member 8, transcript variant X1	protein_coding	XP_421005.2	-3.0734	0.000397004	0.0124044
418393	NM_001044639,XM_015296118,XR_001469469	IMPG2	interphotoreceptor matrix proteoglycan 2	protein_coding	NP_001038104.2;XP_015151604.1	-2.16882	0.000404558	0.012558
419677	XM_004947881,XM_004947882,XM_004947884,XM_015297911,XM_015297913,XM_025143103,XM_025143104,XM_025143105,XM_025143106,XM_025143107	FAM49AL	family with sequence similarity 49 member A-like, transcript variant X2	protein_coding	XP_004947938.1;XP_004947939.1;XP_004947941.1;XP_015153397.1;XP_015153399.1;XP_024998871.1;XP_024998872.1;XP_024998873.1;XP_024998874.1;XP_024998875.1	-2.29042	0.00042096	0.0129825
395551	NM_001030360	CCL4	chemokine (C-C motif) ligand 4	protein_coding	NP_001025531.2	-2.12762	0.000428435	0.0131836
420597	NM_001199613,XM_015281411,XM_025147188,XM_025147189	AGR3	anterior gradient 3, protein disulphide isomerase family member	protein_coding	NP_001186542.1;XP_015136897.1;XP_025002956.1;XP_025002957.1	-2.04229	0.000439071	0.0133678
395951	NM_205069	ITGA1	integrin subunit alpha 1	protein_coding	NP_990400.1	-2.15283	0.00044551	0.0134208
418295	XM_416518	C1R	complement C1r	protein_coding	XP_416518.2	2.05679	0.00044951	0.0134758
770427	XM_001233760	FSTL3	follistatin like 3	protein_coding	XP_001233761.2	2.34557	0.00045549	0.0136066
420894	XM_015282193	SERPINB1	serpin family B member 1	protein_coding	XP_015137679.1	2.11606	0.000463412	0.0136938
101749404	XR_003075638,XR_003075639,XR_003075640,XR_003075641,XR_003075642,XR_003075643,XR_003075644,XR_003075645,XR_003075646,XR_003075647,XR_003075648,XR_003075649,XR_003075650,XR_003075651,XR_003075652,XR_003075653,XR_003075654,XR_003075655,XR_003075656,XR_003075657,XR_003075658,XR_003075659,XR_003075660,XR_003075661,XR_003075662,XR_003075663,XR_003075664,XR_003075665,XR_003075666,XR_003075667,XR_003075…	LOC101749404	uncharacterized LOC101749404, transcript variant X34	lncRNA	.	-2.13554	0.000485415	0.0140879
100858338	XM_025144439,XM_025144440,XM_025144441,XM_025144442,XM_025144443	FGF22	fibroblast growth factor 22, transcript variant X1	protein_coding	XP_025000207.1;XP_025000208.1;XP_025000209.1;XP_025000210.1;XP_025000211.1	2.53986	0.000493801	0.0142732
416439	XM_025155379,XM_025155380,XM_025155381,XM_414751,XR_003077761	TMEM130	transmembrane protein 130, transcript variant X1	protein_coding	XP_025011147.1;XP_025011148.1;XP_025011149.1;XP_414751.4	-2.02886	0.000509611	0.0145535
107049666	XM_015273410	LOC107049666	integrin beta-7-like	protein_coding	XP_015128896.2	2.9217	0.00054543	0.01529
414884	NM_001001741,XM_015281332	CCK	cholecystokinin	protein_coding	NP_001001741.1;XP_015136818.1	-2.29974	0.000587202	0.0160934
417587	XM_004946638,XM_004946639,XM_015296106,XM_015296107,XM_025142048,XM_025142049,XM_025142050,XM_025142051,XR_213411	EFCAB5	EF-hand calcium binding domain 5, transcript variant X6	protein_coding	XP_004946695.1;XP_004946696.1;XP_015151592.1;XP_015151593.1;XP_024997816.1;XP_024997817.1;XP_024997818.1;XP_024997819.1	-2.07354	0.000607271	0.0164152
395446	NM_204707,XM_025154146	SALL1	spalt like transcription factor 1	protein_coding	NP_990038.1;XP_025009914.1	-2.06881	0.000619478	0.0165337
107050073	XM_025151907	LOC107050073	uncharacterized LOC107050073	protein_coding	XP_025007675.1	-2.30554	0.000628639	0.0167157
112530646	XR_003072429	LOC112530646	uncharacterized LOC112530646	lncRNA	.	-3.02378	0.000707641	0.0183051
112530473	XM_025144526,XM_025144531	LOC112530473	very large A-kinase anchor protein-like, transcript variant X1	protein_coding	XP_025000294.1;XP_025000299.1	-2.61662	0.000748016	0.0189418
420757	NM_001012858	ITGA9	integrin subunit alpha 9	protein_coding	NP_001012876.1	-2.17824	0.000775819	0.0192995
395076	NM_204433	CDKN2B	cyclin dependent kinase inhibitor 2B	protein_coding	NP_989764.1	2.544	0.000789055	0.0194929
428752	NM_001031537,XM_015276315	AREG	amphiregulin	protein_coding	NP_001026708.1;XP_015131801.1	4.9269	0.000826612	0.0199281
107051576	XM_015275359	GP1BB	glycoprotein Ib platelet beta subunit	protein_coding	XP_015130845.1	-3.03456	0.000829	0.0199281
418251	XM_025142803,XM_025142810	A2M	alpha-2-macroglobulin, transcript variant X1	protein_coding	XP_024998571.1;XP_024998578.1	-2.92872	0.000853161	0.0202978
424170	XM_003641637,XM_004942757,XM_004942758,XM_015289673,XM_015289675,XM_015289676,XM_025152622,XM_025152623	ABCB11	ATP binding cassette subfamily B member 11, transcript variant X7	protein_coding	XP_003641685.4;XP_004942814.3;XP_004942815.3;XP_015145159.2;XP_015145161.2;XP_015145162.2;XP_025008390.1;XP_025008391.1	-4.068	0.000854084	0.0202978
112532618	XR_003075677,XR_003075678,XR_003075679,XR_003075680,XR_003075681,XR_003075682,XR_003075683,XR_003075684,XR_003075685,XR_003075686,XR_003075687,XR_003075688,XR_003075689,XR_003075690,XR_003075691,XR_003075692,XR_003075693,XR_003075694,XR_003075695,XR_003075696,XR_003075697,XR_003075698,XR_003075699	LOC112532618	uncharacterized LOC112532618, transcript variant X10	lncRNA	.	-2.1652	0.000857381	0.0203027
107054237	XM_025154063	SKOR1	SKI family transcriptional corepressor 1	protein_coding	XP_025009831.1	5.06366	0.000863785	0.0203196
428867	XM_015287149	UVS.2L	embryonic protein UVS.2-like	protein_coding	XP_015142635.2	-2.9618	0.000913431	0.0212103
107053105	XR_001466083	LOC107053105	uncharacterized LOC107053105	lncRNA	.	-2.53574	0.000910601	0.0212103
101751252	XR_001465747,XR_210419	LOC101751252	uncharacterized LOC101751252, transcript variant X1	lncRNA	.	-3.82368	0.000926596	0.0214439
107054601	XR_003077762	LOC107054601	uncharacterized LOC107054601	lncRNA	.	-3.05724	0.000979461	0.0223772
771061	XM_001234365,XM_004935852,XM_025149126	SCARA5	scavenger receptor class A, member 5 (putative), transcript variant X1	protein_coding	XP_001234366.3;XP_004935909.1;XP_025004894.1	2.7342	0.00101964	0.0229644
430027	XM_015291968,XM_015291969,XM_015291971,XM_025154104,XM_025154105,XM_025154106	MYO5C	myosin VC, transcript variant X4	protein_coding	XP_015147454.1;XP_015147455.1;XP_015147457.1;XP_025009872.1;XP_025009873.1;XP_025009874.1	-2.81255	0.00106016	0.0236531
101747807	XM_025147400	GIMAP7L2	GTPase IMAP family member 7-like 2	protein_coding	XP_025003168.1	2.56214	0.00107185	0.0238395
417042	NM_001030671,XM_015294956,XM_015294957	TRIM27.1	tripartite motif containing 27.1	protein_coding	NP_001025842.2;XP_015150442.1;XP_015150443.1	-3.42453	0.00112357	0.0245689
424044	NM_001012914,XM_015289392,XM_025152161	STAT1	signal transducer and activator of transcription 1	protein_coding	NP_001012932.1;XP_015144878.1;XP_025007929.1	2.11059	0.00118813	0.0256365
107051734	XR_001463577	LOC107051734	uncharacterized LOC107051734	lncRNA	.	2.20028	0.00118856	0.0256365
419953	NM_001167732	ACE	angiotensin I converting enzyme	protein_coding	NP_001161204.1	2.0285	0.00123177	0.0264489
396481	NM_205485	IL1R1	interleukin 1 receptor type 1	protein_coding	NP_990816.1	-2.50908	0.001365	0.0282425
424819	XM_015277049	CLSTN2	calsyntenin 2	protein_coding	XP_015132535.1	-2.32473	0.00137886	0.0282887
423774	XM_015288444,XM_421646	ANXA8	annexin A8, transcript variant X1	protein_coding	XP_015143930.1;XP_421646.1	-3.38742	0.00139482	0.0284523
101748706	XM_025148127,XM_025148128,XM_025148129,XM_025148130,XM_025148131,XM_025148132,XM_025148133,XM_025148134	LOC101748706	ATP-dependent DNA helicase Q4-like, transcript variant X2	protein_coding	XP_025003895.1;XP_025003896.1;XP_025003897.1;XP_025003898.1;XP_025003899.1;XP_025003900.1;XP_025003901.1;XP_025003902.1	2.53475	0.00142499	0.0288794
396135	NM_205213	MST1	macrophage stimulating 1 (hepatocyte growth factor-like)	protein_coding	NP_990544.1	2.05218	0.00149103	0.0297805
428084	NM_001040644,XM_015278214	GJA3	gap junction protein alpha 3	protein_coding	NP_001035734.1;XP_015133700.1	-34.3383	0.00149122	0.0297805
396427	NM_205445,XM_015296344	TUBB1	tubulin beta 1 class VI	protein_coding	NP_990776.1;XP_015151830.1	-2.09552	0.00149808	0.0298342
107052151	XR_001464381	LOC107052151	uncharacterized LOC107052151	lncRNA	.	-2.91079	0.00151037	0.0299536
425366	XM_015297719	E2F2	E2F transcription factor 2	protein_coding	XP_015153205.2	2.0156	0.00161539	0.0311801
107048988	XM_015292907,XM_015292908,XM_015292909,XM_015292910,XM_015292911,XM_015292912,XM_015292913,XM_015292914,XM_015292915,XM_015292916,XM_015292917,XM_015292918,XM_015292919,XM_025154557,XM_025154559,XM_025154560	DOCK3	dedicator of cytokinesis 3, transcript variant X1	protein_coding	XP_015148393.2;XP_015148394.2;XP_015148395.2;XP_015148396.2;XP_015148397.2;XP_015148398.2;XP_015148399.2;XP_015148400.2;XP_015148401.2;XP_015148402.2;XP_015148403.2;XP_015148404.2;XP_015148405.2;XP_025010325.1;XP_025010327.1;XP_025010328.1	-2.47866	0.00162202	0.0312562
419802	XM_025143219,XM_417939	APOA5	apolipoprotein A5, transcript variant X1	protein_coding	XP_024998987.1;XP_417939.2	6.15096	0.001685	0.0321659
420921	XM_025147708	DNAH5	dynein axonemal heavy chain 5	protein_coding	XP_025003476.1	-3.6724	0.00170238	0.0323655
420559	XM_004939297,XM_004939298	SAMD9L	sterile alpha motif domain containing 9 like, transcript variant X1	protein_coding	XP_004939354.1;XP_004939355.1	2.48373	0.00172764	0.0325448
395387	NM_204667	MMP9	matrix metallopeptidase 9	protein_coding	NP_989998.1	2.26023	0.00173504	0.0326411
771467	XM_015286739,XM_025150966,XM_025150967,XM_025150968,XM_025150969,XM_025150970,XM_025150971,XM_025150972,XM_025150973,XM_025150974	LRRC56	leucine rich repeat containing 56, transcript variant X2	protein_coding	XP_015142225.2;XP_025006734.1;XP_025006735.1;XP_025006736.1;XP_025006737.1;XP_025006738.1;XP_025006739.1;XP_025006740.1;XP_025006741.1;XP_025006742.1	-3.18281	0.00174781	0.0327951
107055451	XM_015300469,XM_015300470	LOC107055451	uncharacterized LOC107055451, transcript variant X1	protein_coding	XP_015155955.2;XP_015155956.2	-2.7467	0.00175261	0.0327989
101748596	XM_015291500,XR_003076793	NPPC	C-type natriuretic peptide, transcript variant X2	protein_coding	XP_015146986.1	2.64323	0.00178011	0.0331684
418715	XM_015277810,XM_416914	IL1R2	interleukin 1 receptor type 2, transcript variant X2	protein_coding	XP_015133296.1;XP_416914.3	-2.07466	0.00179004	0.0332473
425007	XM_015291762	SI	sucrase-isomaltase	protein_coding	XP_015147248.1	-2.51499	0.00179287	0.0332473
419813	XM_004934881,XM_004934882,XM_004934884,XM_025143802,XM_025143803,XM_025143804,XM_025143805,XM_025143806	ETV7	ETS variant 7, transcript variant X1	protein_coding	XP_004934938.1;XP_004934939.1;XP_004934941.1;XP_024999570.1;XP_024999571.1;XP_024999572.1;XP_024999573.1;XP_024999574.1	2.05858	0.00180609	0.0334056
423434	NM_001277493	SPIA1	serpin peptidase inhibitor, clade A (alpha-1 antiproteinase, antitrypsin), member 1	protein_coding	NP_001264422.1	-2.61088	0.00184365	0.0336928
428645	XM_015284902,XM_426203	FAM83B	family with sequence similarity 83 member B, transcript variant X2	protein_coding	XP_015140388.1;XP_426203.2	-2.17648	0.0018764	0.0341314
112532064	XM_025148858	LOC112532064	protein FAM71B-like	protein_coding	XP_025004626.1	-2.1902	0.00189811	0.0343078
771920	NM_001305183,XM_025149776	ADH1C	alcohol dehydrogenase 1C (class I), gamma polypeptide	protein_coding	NP_001292112.1;XP_025005544.1	-3.10124	0.00196789	0.0352124
39105243	rna-EYY68_mgt15	.	tRNA-Gly	tRNA	.	-2.30584	0.00211387	0.0370811
422613	XM_015276464,XM_015276465,XM_015276466,XM_015276467,XM_015276468,XM_015276469,XM_015276471,XM_015276472,XM_025150274	WDFY3	WD repeat and FYVE domain containing 3, transcript variant X9	protein_coding	XP_015131950.1;XP_015131951.1;XP_015131952.1;XP_015131953.1;XP_015131954.1;XP_015131955.1;XP_015131957.1;XP_015131958.1;XP_025006042.1	-2.15479	0.00214224	0.0374282
107054985	XM_015297487	ADD2	adducin 2	protein_coding	XP_015152973.2	-2.41758	0.00214202	0.0374282
374222	NM_204322,XM_015280062	GLDC	glycine decarboxylase	protein_coding	NP_989653.1;XP_015135548.1	2.71872	0.00215578	0.0375395
416352	XM_004945054,XM_004945058,XM_015294044,XM_015294047,XM_015294048,XM_025155033,XM_414668,XR_003077671,XR_003077672	JAKMIP2	janus kinase and microtubule interacting protein 2, transcript variant X8	protein_coding	XP_004945111.1;XP_004945115.1;XP_015149530.1;XP_015149533.1;XP_015149534.1;XP_025010801.1;XP_414668.3	-2.12496	0.00218034	0.0379209
395096	XM_004947134,XM_417434	TNFRSF6B	TNF receptor superfamily member 6b, transcript variant X1	protein_coding	XP_004947191.1;XP_417434.2	2.43981	0.00228698	0.0392026
107052626	XM_015282185	FOXQ1	forkhead box Q1	protein_coding	XP_015137671.2	2.33639	0.00232865	0.0397262
107054563	XR_001468944,XR_001468945	LOC107054563	uncharacterized LOC107054563, transcript variant X2	lncRNA	.	-2.13391	0.00243099	0.0409783
100859046	XM_025147805,XM_025147806	CCDC102B	coiled-coil domain containing 102B, transcript variant X1	protein_coding	XP_025003573.1;XP_025003574.1	-2.76127	0.00244843	0.0410342
100858002	XM_015299480	TBX21	T-box 21	protein_coding	XP_015154966.2	2.34787	0.00247615	0.0413532
416652	NM_001004376	HBA1	hemoglobin subunit alpha 1	protein_coding	NP_001004376.1	-4.5279	0.00250546	0.0414609
100859008	XM_015286422	RASSF10	Ras association domain family member 10	protein_coding	XP_015141908.1	-3.96058	0.00251242	0.0415219
417192	NM_001277658,XM_025156070	TOR1BL	torsin family 1, member B-like	protein_coding	NP_001264587.1;XP_025011838.1	2.02519	0.00251709	0.041551
770881	XM_001234200	LOC770881	uncharacterized LOC770881	protein_coding	XP_001234201.1	-2.16384	0.00252736	0.0416662
428005	XM_004938401	CLCN4	chloride voltage-gated channel 4	protein_coding	XP_004938458.2	-2.2028	0.00253908	0.041721
396485	NM_205489	HBBA	hemoglobin beta, subunit A	protein_coding	NP_990820.1	-4.57993	0.00281875	0.0447211
101750363	XM_004945690,XM_015279597	PRF1	perforin 1, transcript variant X2	protein_coding	XP_004945747.1;XP_015135083.1	2.01927	0.00287889	0.0455739
419852	XM_015299057,XM_417981	CD55	CD55 molecule (Cromer blood group), transcript variant X2	protein_coding	XP_015154543.1;XP_417981.4	-2.02009	0.00289613	0.0457453
404303	NM_001030378,XM_025143680	KCNA3	potassium voltage-gated channel subfamily A member 3	protein_coding	NP_001025549.1;XP_024999448.1	3.31275	0.00291505	0.0458415
100859603	XM_015280350,XM_025144916,XM_025144917	TRPM6	transient receptor potential cation channel subfamily M member 6, transcript variant X1	protein_coding	XP_015135836.1;XP_025000684.1;XP_025000685.1	-2.20428	0.00294871	0.0461122
112529955	XM_025154078	LOC112529955	A-kinase anchor protein 13-like	protein_coding	XP_025009846.1	-2.39905	0.00295456	0.0461122
107055407	XM_015300320	DHH	desert hedgehog	protein_coding	XP_015155806.2	2.88168	0.00300409	0.046727
100858277	XM_004944253,XM_015292516,XM_015292517,XM_015292518,XM_025154308	ADAMTS18	ADAM metallopeptidase with thrombospondin type 1 motif 18, transcript variant X4	protein_coding	XP_004944310.3;XP_015148002.2;XP_015148003.2;XP_015148004.1;XP_025010076.1	-2.61397	0.00307305	0.0473584
101748527	XM_015285811	CLNK	cytokine dependent hematopoietic cell linker	protein_coding	XP_015141297.1	-2.08075	0.00312093	0.0478152
395903	XM_015288579,XM_416263	KCNJ4	potassium voltage-gated channel subfamily J member 4, transcript variant X1	protein_coding	XP_015144065.1;XP_416263.4	-2.8797	0.00322184	0.048477
107055210	XR_001470262	LOC107055210	uncharacterized LOC107055210	lncRNA	.	-4.7598	0.00337871	0.0499947

## Sheet: EA+BBR vs EA at day 6 PI
Gene_ID	Transcript_ID	Gene_Symbol	Description	gene_biotype	Protein_ID	EA+BBR/EA. LogFC	P-value	FDR
39105250	rna-EYY68_mgt01	.	tRNA-Phe	tRNA	.	72.6675	3.33928e-86	5.06402e-82
426049	XM_423728	CTSG	cathepsin G	protein_coding	XP_423728.2	7.25043	1.01811e-78	7.71985e-75
39105252	rna-EYY68_mgt02	.	tRNA-Val	tRNA	.	34.9492	2.91139e-53	1.47171e-49
39105257	rna-EYY68_mgt06	.	tRNA-Met	tRNA	.	42.6325	2.43465e-48	9.23035e-45
415454	NM_001293288	HDC	histidine decarboxylase	protein_coding	NP_001280217.1	6.88752	2.14027e-35	6.49144e-32
403120	NM_001001296	IFI6	interferon alpha inducible protein 6	protein_coding	NP_001001296.1	10.0176	1.23188e-25	3.11357e-22
39105253	rna-EYY68_mgr01	.	16S ribosomal RNA	rRNA	.	5.53879	1.76365e-25	3.82081e-22
39105237	rna-EYY68_mgt04	.	tRNA-Ile	tRNA	.	2.62436	1.45271e-19	2.75379e-16
39105262	rna-EYY68_mgt11	.	tRNA-Tyr	tRNA	.	17.5032	9.96866e-18	1.67972e-14
396489	NM_205493	GLUL	glutamate-ammonia ligase	protein_coding	NP_990824.1	4.01963	1.20529e-17	1.82783e-14
39105249	rna-EYY68_mgt22	.	tRNA-Glu	tRNA	.	6.69343	3.50811e-14	4.4746e-11
39105256	rna-EYY68_mgt05	.	tRNA-Gln	tRNA	.	2.48581	3.54073e-14	4.4746e-11
421921	XM_015284945	CMPK2	cytidine/uridine monophosphate kinase 2	protein_coding	XP_015140431.2	4.1254	1.05543e-13	1.2312e-10
395313	NM_204609	MX1	MX dynamin like GTPase 1	protein_coding	NP_989940.1	4.05938	1.93795e-12	2.09921e-09
422427	XM_004940918,XM_015285390	DDX60	DExD/H-box helicase 60, transcript variant X2	protein_coding	XP_004940975.1;XP_015140876.1	3.53164	3.14924e-12	3.18388e-09
420559	XM_004939297,XM_004939298	SAMD9L	sterile alpha motif domain containing 9 like, transcript variant X1	protein_coding	XP_004939354.1;XP_004939355.1	3.36196	6.47358e-12	6.13574e-09
768350	NM_001184719,XM_015302099,XM_025155767,XM_025155768,XM_025155769,XM_025155770,XM_025155771,XM_025155772	MHCIY	MHC-like class I Y	protein_coding	NP_001171648.1;XP_015157585.1;XP_025011535.1;XP_025011536.1;XP_025011537.1;XP_025011538.1;XP_025011539.1;XP_025011540.1	-7.53199	1.21651e-11	1.0852e-08
39105251	rna-EYY68_mgr02	.	12S ribosomal RNA	rRNA	.	3.2029	3.63757e-11	2.75819e-08
395908	NM_205041,XM_015293006	OASL	2'-5'-oligoadenylate synthetase like	protein_coding	NP_990372.1;XP_015148492.1	4.20696	4.16613e-11	3.00854e-08
374015	NM_204192	FABP1	fatty acid binding protein 1	protein_coding	NP_989523.1	3.17208	7.03811e-11	4.76654e-08
419953	NM_001167732	ACE	angiotensin I converting enzyme	protein_coding	NP_001161204.1	3.93948	7.22918e-11	4.76654e-08
112532901	XM_025153120	LOC112532901	translation initiation factor IF-2-like	protein_coding	XP_025008888.1	-4.48229	2.21302e-10	1.39835e-07
428333	XM_004948816,XM_015300011	CREB3L3	cAMP responsive element binding protein 3 like 3, transcript variant X1	protein_coding	XP_004948873.2;XP_015155497.1	2.58214	7.80115e-10	4.55017e-07
107050181	XM_025145663	LOC107050181	uncharacterized LOC107050181	protein_coding	XP_025001431.1	7.05273	2.16388e-09	1.21538e-06
418167	XM_004937958,XM_416398	USP18	ubiquitin specific peptidase 18, transcript variant X2	protein_coding	XP_004938015.1;XP_416398.3	3.7982	2.70782e-09	1.46657e-06
395550	NM_204775	LY6E	lymphocyte antigen 6 family member E	protein_coding	NP_990106.1	2.76794	5.11306e-09	2.58465e-06
39105254	rna-EYY68_mgt03	.	tRNA-Leu	tRNA	.	4.58317	5.05272e-09	2.58465e-06
39105244	rna-EYY68_mgt16	.	tRNA-Arg	tRNA	.	5.00566	4.42035e-08	2.1624e-05
422513	XM_015276605,XM_015276606,XM_420476	HERC4L	hect domain and RLD 4-like, transcript variant X1	protein_coding	XP_015132091.1;XP_015132092.1;XP_420476.5	2.89773	5.54872e-08	2.62957e-05
414338	NM_001001606	LEAP2	liver enriched antimicrobial peptide 2	protein_coding	NP_001001606.1	6.61589	5.992e-08	2.7536e-05
396323	NM_001177309,NM_205366	VIP	vasoactive intestinal peptide	protein_coding	NP_001170780.1;NP_990697.2	-3.66179	8.35189e-08	3.69131e-05
112531094	gene-LOC112531094	LOC112531094	.	pseudogene	.	3.00122	8.51933e-08	3.69131e-05
417030	NM_001198643	SDSL	serine dehydratase-like	protein_coding	NP_001185572.1	2.06119	9.76298e-08	4.11266e-05
429484	NM_001031577,XM_025147340,XR_001465386,XR_001465392,XR_001465393,XR_001465396,XR_001465399,XR_003073567,XR_003073568,XR_003073569,XR_003073570,XR_003073571,XR_003073572,XR_003073573,XR_003073574,XR_003073575,XR_003073576	PLAG1	PLAG1 zinc finger	protein_coding	NP_001026748.1;XP_025003108.1	-2.65204	1.2986e-07	5.18245e-05
395076	NM_204433	CDKN2B	cyclin dependent kinase inhibitor 2B	protein_coding	NP_989764.1	3.51174	3.27321e-07	0.00012047
415787	XM_004944243,XM_004944244,XM_004944245,XM_015292459,XM_025154374,XM_025154375,XM_025154376,XM_414148	LOC415787	fatty acyl-CoA hydrolase precursor, medium chain-like, transcript variant X3	protein_coding	XP_004944300.3;XP_004944301.3;XP_004944302.3;XP_015147945.2;XP_025010142.1;XP_025010143.1;XP_025010144.1;XP_414148.5	2.19483	3.33647e-07	0.00012047
428650	NM_001318443	RSAD2	radical S-adenosyl methionine domain containing 2	protein_coding	NP_001305372.1	6.53137	5.38546e-07	0.000177545
414746	NM_001001616	CYP2C23a	cytochrome P450, family 2, subfamily C, polypeptide 23a	protein_coding	NP_001001616.1	2.31728	6.6733e-07	0.00021532
428771	XM_426327	ENPEP	glutamyl aminopeptidase	protein_coding	XP_426327.3	2.70175	7.13795e-07	0.000225515
423790	NM_001320422	IFIT5	interferon induced protein with tetratricopeptide repeats 5	protein_coding	NP_001307351.1	3.84272	1.04226e-06	0.000316117
101749705	XR_001467871,XR_003071460	LOC101749705	uncharacterized LOC101749705, transcript variant X1	lncRNA	.	2.7361	1.20911e-06	0.000359533
418837	XM_417033	EPSTI1	epithelial stromal interaction 1	protein_coding	XP_417033.3	2.01047	1.2399e-06	0.000361599
417730	NM_001030731,XM_015301204,XM_015301418,XM_015301527,XM_025147445,XM_025147449	CD36	CD36 molecule	protein_coding	NP_001025902.1;XP_015156690.1;XP_015156904.1;XP_015157013.1;XP_025003213.1;XP_025003217.1	2.22026	1.59985e-06	0.000446772
770953	XM_015284572,XM_015284573,XM_015284575	DDO	D-aspartate oxidase, transcript variant X2	protein_coding	XP_015140058.1;XP_015140059.1;XP_015140061.1	2.96433	1.62034e-06	0.000446772
101751236	XM_004943336	RTP2	receptor transporter protein 2	protein_coding	XP_004943393.2	2.08829	2.02377e-06	0.000548043
39105258	gene-EYY68_mgp12	ND2	NADH dehydrogenase subunit 2	protein_coding	YP_009555262.1	2.24959	2.4501e-06	0.000651855
100857781	XM_025145660	PPP1R1A	protein phosphatase 1 regulatory inhibitor subunit 1A	protein_coding	XP_025001428.1	2.04037	2.51666e-06	0.00065802
428413	NM_001195401,XM_025147325	BAMBI	BMP and activin membrane bound inhibitor	protein_coding	NP_001182330.1;XP_025003093.1	2.24305	3.16893e-06	0.000814523
428847	XM_025150950,XM_426403	TMEM86A	transmembrane protein 86A, transcript variant X1	protein_coding	XP_025006718.1;XP_426403.4	2.19186	3.30481e-06	0.000827425
101748245	XR_003075497,XR_003075498,XR_003075499	LOC101748245	uncharacterized LOC101748245, transcript variant X2	lncRNA	.	-9.73803	3.32825e-06	0.000827425
419084	XM_015280883,XM_417276	GDPD4	glycerophosphodiester phosphodiesterase domain containing 4, transcript variant X2	protein_coding	XP_015136369.1;XP_417276.2	3.37403	3.39476e-06	0.000830347
423678	XM_004941992,XM_015278702,XM_015278703,XM_421557	PAPSS2	3'-phosphoadenosine 5'-phosphosulfate synthase 2, transcript variant X1	protein_coding	XP_004942049.1;XP_015134188.1;XP_015134189.1;XP_421557.3	2.19121	3.50649e-06	0.000844063
422810	XM_015285700	SOD3	superoxide dismutase 3, extracellular	protein_coding	XP_015141186.2	-3.11372	3.67631e-06	0.000857712
107053408	XR_001466610,XR_003075500	LOC107053408	uncharacterized LOC107053408, transcript variant X1	lncRNA	.	-8.96359	3.63586e-06	0.000857712
421097	XM_025147915,XM_419181	MEP1B	meprin A subunit beta, transcript variant X2	protein_coding	XP_025003683.1;XP_419181.3	3.73871	4.48063e-06	0.00102953
422678	NM_001007923	FABP2	fatty acid binding protein 2	protein_coding	NP_001007924.1	2.66486	5.0062e-06	0.00110028
426892	XM_004937083,XM_004937085,XM_015277432,XM_015277433,XM_015277435,XM_025144776	AQP7	aquaporin 7, transcript variant X2	protein_coding	XP_004937140.1;XP_004937142.1;XP_015132918.1;XP_015132919.1;XP_015132921.1;XP_025000544.1	3.52949	8.4653e-06	0.00171168
403121	NM_001002856,XM_015297642,XM_015297643,XM_015297644,XM_025142976	IFI27L2	interferon, alpha-inducible protein 27-like 2	protein_coding	NP_001002856.1;XP_015153128.1;XP_015153129.1;XP_015153130.1;XP_024998744.1	2.26346	9.34371e-06	0.00186444
421013	NM_001006385,XR_003073565	CNDP2	CNDP dipeptidase 2 (metallopeptidase M20 family)	protein_coding	NP_001006385.1	2.71904	9.78757e-06	0.00192764
771985	XM_001235187,XM_025154299,XM_025154301,XM_025154306	PTPRR	protein tyrosine phosphatase, receptor type R, transcript variant X4	protein_coding	XP_001235188.3;XP_025010067.1;XP_025010069.1;XP_025010074.1	5.79428	1.18603e-05	0.00230592
420971	XM_419056	SLC6A19	solute carrier family 6 member 19	protein_coding	XP_419056.1	2.13971	1.77221e-05	0.00323129
421574	XM_004935551,XM_004935552,XM_004935554,XM_015284335,XM_025149418,XM_025149419,XM_025149420	PDE10A	phosphodiesterase 10A, transcript variant X3	protein_coding	XP_004935608.1;XP_004935609.1;XP_004935611.1;XP_015139821.1;XP_025005186.1;XP_025005187.1;XP_025005188.1	-2.54532	1.78984e-05	0.00323129
395131	NM_204474	SLC34A2	solute carrier family 34 member 2	protein_coding	NP_989805.1	4.01395	2.18655e-05	0.00387281
419812	XM_004934879,XM_429706	C26H6ORF222	chromosome 26 open reading frame, human C6orf222, transcript variant X2	protein_coding	XP_004934936.2;XP_429706.3	2.53636	2.19625e-05	0.00387281
378897	NM_204381	THY1	Thy-1 cell surface antigen	protein_coding	NP_989712.2	-3.21369	2.40047e-05	0.00408492
422633	NM_001011690	CL2	liver ribonuclease A	protein_coding	NP_001011690.1	3.10151	2.42429e-05	0.00408492
427337	NM_001031435	PTGR1	prostaglandin reductase 1	protein_coding	NP_001026606.1	2.2562	2.40293e-05	0.00408492
427265	XM_025144407,XM_025144408,XR_003072086	REEP6	receptor accessory protein 6, transcript variant X2	protein_coding	XP_025000175.1;XP_025000176.1	2.04137	2.59997e-05	0.00430847
419218	XM_015296679	ZNFX1	zinc finger NFX1-type containing 1	protein_coding	XP_015152165.1	2.06156	2.71145e-05	0.00442141
395210	NM_204535	SPP1	secreted phosphoprotein 1	protein_coding	NP_989866.1	-3.7572	3.2303e-05	0.00510286
107055299	XM_015299545	TCAP	titin-cap	protein_coding	XP_015155031.1	7.01663	3.31009e-05	0.00517501
770371	NM_001163003,XM_015295193,XR_003071055	SMIM5	small integral membrane protein 5	protein_coding	NP_001156475.1;XP_015150679.1	2.62467	3.68068e-05	0.00558175
396257	NM_205317	CA2	carbonic anhydrase 2	protein_coding	NP_990648.1	2.00117	4.75822e-05	0.00707436
395255	NM_204568,XM_015273093	VEGFD	vascular endothelial growth factor D	protein_coding	NP_989899.2;XP_015128579.1	-2.68029	5.02636e-05	0.00732931
107052626	XM_015282185	FOXQ1	forkhead box Q1	protein_coding	XP_015137671.2	3.40645	5.2809e-05	0.00755518
421740	NM_001278004	SOT3A1L	sulfotransferase family 3A, member 1-like	protein_coding	NP_001264933.1	2.1	5.7532e-05	0.00815396
112532351	XM_025150246	LOC112532351	uncharacterized LOC112532351	protein_coding	XP_025006014.1	-2.92011	6.11884e-05	0.00851304
422993	NM_001350059	IFITM1	interferon-induced transmembrane protein 1	protein_coding	NP_001336988.1	2.08551	8.36147e-05	0.0112214
395098	NM_204449	BRINP1	BMP/retinoic acid inducible neural specific 1	protein_coding	NP_989780.1	-3.93683	9.05892e-05	0.011946
395650	NM_204845,XM_015299433,XM_015299434,XM_015299435	PHOSPHO1	phosphoethanolamine/phosphocholine phosphatase	protein_coding	NP_990176.1;XP_015154919.2;XP_015154920.1;XP_015154921.1	2.14163	9.51719e-05	0.0121284
420728	XM_004939507,XM_004939508,XM_015281695	TRANK1	tetratricopeptide repeat and ankyrin repeat containing 1, transcript variant X2	protein_coding	XP_004939564.2;XP_004939565.1;XP_015137181.1	2.98462	9.49399e-05	0.0121284
771057	XM_015294885,XM_025155570,XM_025155571,XM_025155572	RASAL1	RAS protein activator like 1, transcript variant X4	protein_coding	XP_015150371.1;XP_025011338.1;XP_025011339.1;XP_025011340.1	-4.14902	9.9473e-05	0.0125709
414832	NM_001001751	CYP3A5	cytochrome P450 family 3 subfamily A member 5	protein_coding	NP_001001751.1	2.61083	0.000101732	0.0127501
100857706	XM_015295560,XM_015295561,XM_025141664,XM_025141665	LOC100857706	uncharacterized LOC100857706, transcript variant X3	protein_coding	XP_015151046.1;XP_015151047.1;XP_024997432.1;XP_024997433.1	2.02914	0.000109082	0.0133406
419940	NM_001006328	CD79B	CD79b molecule	protein_coding	NP_001006328.2	-2.71813	0.000113665	0.0136804
112531078	XM_025145988	LOC112531078	proline-rich proteoglycan 2-like	protein_coding	XP_025001756.1	2.12914	0.000113623	0.0136804
428341	XM_025144347	FUT6	fucosyltransferase 6	protein_coding	XP_025000115.1	37.0608	0.000124308	0.0147276
422709	NM_001109784	MTTP	microsomal triglyceride transfer protein	protein_coding	NP_001103254.2	2.10023	0.000133602	0.0155539
424017	XM_421874	RAB17	RAB17, member RAS oncogene family	protein_coding	XP_421874.2	2.27513	0.000133758	0.0155539
430807	XM_428357	ESM1	endothelial cell specific molecule 1	protein_coding	XP_428357.3	2.02497	0.00013436	0.0155539
426928	XM_003641039	ENPP3	ectonucleotide pyrophosphatase/phosphodiesterase 3	protein_coding	XP_003641087.3	2.13491	0.000142797	0.0164054
420573	XM_004939318,XM_004939319,XM_025148452,XM_025148453,XM_025148454	TAC1	tachykinin precursor 1, transcript variant X5	protein_coding	XP_004939375.2;XP_004939376.2;XP_025004220.1;XP_025004221.1;XP_025004222.1	-3.22861	0.000169124	0.0191401
415344	NM_001024577	LINGO1	leucine rich repeat and Ig domain containing 1	protein_coding	NP_001019748.1	-2.17922	0.000186373	0.0204808
419802	XM_025143219,XM_417939	APOA5	apolipoprotein A5, transcript variant X1	protein_coding	XP_024998987.1;XP_417939.2	8.79096	0.000189974	0.0205783
101750534	XM_004939383	PRR15	proline rich 15	protein_coding	XP_004939440.1	2.60225	0.00020235	0.021459
425035	XM_422837	IGSF10	immunoglobulin superfamily member 10	protein_coding	XP_422837.5	-2.71795	0.000216992	0.0226943
101748207	XM_015300602,XM_025145938,XM_025145939	LOC101748207	soluble scavenger receptor cysteine-rich domain-containing protein SSC5D-like, transcript variant X2	protein_coding	XP_015156088.1;XP_025001706.1;XP_025001707.1	4.0057	0.000236887	0.0242729
395780	NM_204938	APOA4	apolipoprotein A4	protein_coding	NP_990269.1	13.7076	0.000244898	0.0247592
107053873	XR_001467617	LOC107053873	uncharacterized LOC107053873	lncRNA	.	2.19066	0.000261442	0.0262567
417147	XM_003642304,XM_004945946,XM_004945948,XM_004945949,XM_015279781,XM_015279783,XM_015279785,XM_025141388,XM_025141389,XM_025141390,XM_025141391,XR_001464518	ADAMTSL2	ADAMTS like 2, transcript variant X6	protein_coding	XP_003642352.4;XP_004946003.3;XP_004946005.3;XP_004946006.3;XP_015135267.2;XP_015135269.2;XP_015135271.2;XP_024997156.1;XP_024997157.1;XP_024997158.1;XP_024997159.1	-2.34293	0.000297063	0.028878
415791	XM_414152	CA7	carbonic anhydrase 7	protein_coding	XP_414152.4	3.23509	0.000303681	0.0293333
101750271	XM_004939926,XR_001465454,XR_001465455,XR_001465457	LOC101750271	peroxisome proliferator-activated receptor gamma coactivator-related protein 1-like, transcript variant X2	protein_coding	XP_004939983.1	-3.63884	0.000306024	0.0293725
417567	XM_415813	SEBOX	SEBOX homeobox	protein_coding	XP_415813.4	4.08045	0.000380182	0.0347317
395261	NM_204574	FLNA	filamin A	protein_coding	NP_989905.1	-2.57289	0.000408238	0.0364172
422060	NM_001277721	MEP1A	meprin A subunit alpha	protein_coding	NP_001264650.1	3.28862	0.000407591	0.0364172
424072	NM_001039601,XM_025152179,XM_025152180,XR_003075998,XR_003075999	AOX2	aldehyde oxidase 2	protein_coding	NP_001034690.1;XP_025007947.1;XP_025007948.1	-4.77468	0.000429819	0.0381182
107050538	XM_015274262,XM_025155869,XM_025155870,XM_025155871,XM_025155872,XM_025155873,XM_025155874,XM_025155875,XR_003077935	LOC107050538	class I histocompatibility antigen, F10 alpha chain-like, transcript variant X5	protein_coding	XP_015129748.2;XP_025011637.1;XP_025011638.1;XP_025011639.1;XP_025011640.1;XP_025011641.1;XP_025011642.1;XP_025011643.1	-2.58113	0.00048268	0.0411832
422488	XM_015276650,XM_015276651,XM_015276652,XM_025150407,XM_025150408,XM_025150409,XR_001463647,XR_003075124	CSGALNACT1	chondroitin sulfate N-acetylgalactosaminyltransferase 1, transcript variant X4	protein_coding	XP_015132136.1;XP_015132137.1;XP_015132138.1;XP_025006175.1;XP_025006176.1;XP_025006177.1	-2.35053	0.000498401	0.0413019
427373	XM_004949607,XM_025145067,XM_424946	CORO2A	coronin 2A, transcript variant X3	protein_coding	XP_004949664.1;XP_025000835.1;XP_424946.4	2.02812	0.000493697	0.0413019
100857276	XM_015291097,XM_015291144,XR_003071356,XR_003071357,XR_003071358,XR_003071359,XR_003071363,XR_003071364,XR_003071365,XR_003071367	KIAA1644	KIAA1644, transcript variant X8	protein_coding	XP_015146583.1;XP_015146630.1	-2.65845	0.000577623	0.0449213
100859876	XM_003641761	ALPP	alkaline phosphatase, placental	protein_coding	XP_003641809.1	2.68802	0.00061285	0.0457826
107054979	XM_015297466,XM_015297471,XM_015297479,XM_015297484,XM_015297489,XM_015297495,XM_015297498,XM_025144230,XM_025144237,XM_025144239	HHLA2	HERV-H LTR-associating 2, transcript variant X10	protein_coding	XP_015152952.1;XP_015152957.1;XP_015152965.1;XP_015152970.1;XP_015152975.1;XP_015152981.1;XP_015152984.1;XP_024999998.1;XP_025000005.1;XP_025000007.1	2.02571	0.000634912	0.0471983
