# Supplementary material for: Berberine Reveals Anticoccidial Activity by Influencing Immune Responses in Eimeria acervulina-Infected Chickens
Source: Biomolecules. 2025 Jul 10;15(7):985. doi: 10.3390/biom15070985 (PMC12292848; doi:10.3390/biom15070985)
Supplement: Supplementary file 1 [file biomolecules-15-00985-s001.zip › Supplementary Table S5.xlsx]

## Sheet: EA vs NC at day 6 PI
Supplementary Table 5. Genes related to cytokine-cytokine receptor interaction term at day 6 post-infection
initial_alias	converted_alias	name	description	EA vs. NC
100857191	ENSGALG00010010893	CCL21	C-C motif chemokine ligand 21	UP
100859707	ENSGALG00010014744	IL2RB	interleukin 2 receptor subunit beta	Down
100859797	ENSGALG00010018943	ACKR4	atypical chemokine receptor 4	UP
101748931	ENSGALP00000067803	GDF15	Growth differentiation factor 15	UP
107049250	ENSGALG00010025533	INHBC	inhibin subunit beta C	UP
107051287	ENSGALP00000066271	IL11	interleukin 11	UP
109648311	ENSGALG00010008203	CXCL13	C-X-C motif chemokine ligand 13	UP
378779	ENSGALG00010018503	BMP2	bone morphogenetic protein 2	Down
395082	ENSGALG00010023872	CCL20	C-C motif chemokine ligand 20	Down
395096	ENSGALG00010024963	TNFRSF6B	TNF receptor superfamily member 6b	UP
395294	ENSGALG00010006175	IL2RA	interleukin 2 receptor subunit alpha	Down
395451	ENSGALG00010013086	CXCL14	C-X-C motif chemokine ligand 14	Down
395468	ENSGALG00010029945	CCL4	C-C motif chemokine ligand 4	UP
395494	ENSGALG00010015033	BMP7	bone morphogenetic protein 7	Down
396054	ENSGALG00010011933	IFNG	interferon gamma	UP
396481	ENSGALG00010013715	IL1R1	interleukin 1 receptor type 1	Down
404671	ENSGALG00010009374	IL12B	interleukin 12B	UP
408184	ENSGALG00010014614	GHR	growth hormone receptor	Down
417465	ENSGALG00010029947	CCL5	C-C motif chemokine ligand	Down
418668	ENSGALG00010001869	CRLF2	cytokine receptor like factor 2	Down
420719	ENSGALG00010017004	CX3CR1	C-X3-C motif chemokine receptor 1	Down
421685	ENSGALG00010005291	IFNGR1	interferon gamma receptor 1	Down
422166	ENSGALG00010016872	EDA2R	ectodysplasin A2 receptor	UP
427406	ENSGALG00010010889	CCL19	C-C motif chemokine ligand 19	UP
769278	ENSGALG00010006499	CCR6	C-C motif chemokine receptor 6	Down
Genes related to cytokine-cytokine receptor interaction term as a result of comparing DEGs between EA and NC groups at day 6 after infection
