# Supplementary material for: Berberine Reveals Anticoccidial Activity by Influencing Immune Responses in Eimeria acervulina-Infected Chickens
Source: Biomolecules. 2025 Jul 10;15(7):985. doi: 10.3390/biom15070985 (PMC12292848; doi:10.3390/biom15070985)
Supplement: Supplementary file 1 [file biomolecules-15-00985-s001.zip › Supplementary Table S6.xlsx]

## Sheet: BBR+EA vs NC at day 4 PI
Supplementary Table 6. Genes related to cytokine-cytokine receptor interaction term at day 4 post-infection
initial_alias	converted_alias		name	description	BBR+EA vs. NC
100857191	ENSGALG00010010893		CCL21	C-C motif chemokine ligand 21	UP
101748931	ENSGALP00000067803		GDF15	Growth differentiation factor 15	UP
373904	ENSGALG00010019652		TNFRSF10B	tumor necrosis factor receptor superfamily, member 10b	UP
395096	ENSGALG00010024963		TNFRSF6B	TNF receptor superfamily member 6b	UP
395468	ENSGALG00010029945		CCL4	C-C motif chemokine ligand 4	UP
395872	ENSGALG00010005122		IL8L1	interleukin 8-like 1	UP
396495	ENSGALG00010005131		IL8L2	interleukin 8-like 2	UP
417247	ENSGALG00010028898		TNFSF15	tumor necrosis factor superfamily member 15	UP
417838	ENSGALG00010012472		IL22	interleukin 22	UP
427406	ENSGALG00010010889		CCL19	C-C motif chemokine ligand 19	UP
428454	ENSGALG00010017455		CCR9	C-C motif chemokine receptor 9	Down
Genes related to cytokine-cytokine receptor interaction as a result of comparing DEGs between BBR+EA and NC groups at day 4 after infection.
