# Supplementary material for: Berberine Reveals Anticoccidial Activity by Influencing Immune Responses in Eimeria acervulina-Infected Chickens
Source: Biomolecules. 2025 Jul 10;15(7):985. doi: 10.3390/biom15070985 (PMC12292848; doi:10.3390/biom15070985)
Supplement: Supplementary file 1 [file biomolecules-15-00985-s001.zip › Supplementary Table S7.xlsx]

## Sheet: Table S7
Supplementary Table 7. Validation of RNA-Seq results through qRT-PCR analysis
Genes
		EA	EA+BBR		EA	EA+BBR
IL-22	RNA-Seq	4.68	6.56		1.38	1.44
	qRT-PCR	4.28	5.65		1.39	1.23
IFN-γ	RNA-Seq	1.66	2.08		4.03	3.43
	qRT-PCR	1.5	2.28		3.5	2.75
CCL20	RNA-Seq	-1.07	-1.45		-2.35	-2.48
	qRT-PCR	-1.09	-1.45		-2.31	-2.42
Relative expression levels of each transcript were quantified using the 2-ΔΔCT method, and normalized with a reference gene β-actin. IL-22, interleukin-22; IFN-γ, interferon gamma; CCL20, C-C motif chemokine ligand 20.
